# Supplementary material for: Intersection of coral molecular responses to a localized mortality event and ex situ deoxygenation
Source: Ecol Evol. 2024 Apr 23;14(4):e11275. doi: 10.1002/ece3.11275 (PMC11036075; doi:10.1002/ece3.11275)
Supplement: Supplementary file 2 — Tables S1–S12 [file ECE3-14-e11275-s002.zip]

Archive with 2 entries (2 files):
- ece311275-sup-0002-TablesS1-S12.xlsx
- TablesS1-S12_Legends.docx
