# Supplementary material for: Intersection of coral molecular responses to a localized mortality event and ex situ deoxygenation
Source: Ecol Evol. 2024 Apr 23;14(4):e11275. doi: 10.1002/ece3.11275 (PMC11036075; doi:10.1002/ece3.11275)
Supplement: Supplementary file 2 — Tables S1–S12 [file ECE3-14-e11275-s002.zip › ece311275-sup-0002-TablesS1-S12.xlsx]

## Sheet: S1 - SampleData
Sample Sizes
field localized mortality event	East Flower Garden Banks		West Flower Garden Banks
	Orbicella faveolata	Orbicella franksi	Orbicella faveolata	Orbicella franksi
Tissue adjacent to the apparent lesion (AL)	9	10	NA	NA
Healthy appearing tissue ahead of the lesion (AH)	9	10	NA	NA
Colonies showing no visible signs of stress (U)	10	10	8	10
experimental hypoxia	Orbicella faveolata genet 1	Orbicella faveolata genet 2	Orbicella faveolata genet 3
Control (C)	2	2	2
Hypoxia (H)	2	2	2

## Sheet: S2 -Field_LME_SequencingDetails
	total raw reads	total trimmed reads	mapping efficiency	Sample outlier
FRAAH1_comb.fastq	7809937	962907	93.27	F
FRAAH10_comb.fastq	8820861	1081088	90.71	F
FRAAH2_comb.fastq	5766983	869630	93.63	T
FRAAH3_comb.fastq	6700272	906908	95.38	F
FRAAH4_comb.fastq	12940158	1297245	93.76	F
FRAAH5_comb.fastq	8393293	643992	88.97	F
FRAAH6_comb.fastq	6568324	732921	92.86	F
FRAAH7_comb.fastq	5148879	764704	82.77	F
FRAAH8_comb.fastq	8715254	1193291	88.75	F
FRAAH9_comb.fastq	8423092	716617	91.1	F
FRAAL1_comb.fastq	6835906	926945	95.15	F
FRAAL10_comb.fastq	6154268	797786	93.95	F
FRAAL2_comb.fastq	7091136	1025790	94.2	F
FRAAL3_comb.fastq	7674026	1144979	93.51	F
FRAAL4_comb.fastq	6726526	490597	93.27	F
FRAAL5_comb.fastq	5849880	521842	94.68	F
FRAAL6_comb.fastq	10360682	535012	93.58	F
FRAAL7_comb.fastq	8840578	868645	94.28	F
FRAAL8_comb.fastq	7729764	939904	94.66	F
FRAAL9_comb.fastq	8106721	684929	91.84	F
FRAUE1_comb.fastq	8789044	812258	94.38	F
FRAUE10_comb.fastq	6133369	724338	93.38	F
FRAUE2_comb.fastq	8912536	763309	92.06	F
FRAUE3_comb.fastq	11014094	1234014	93.9	F
FRAUE4_comb.fastq	9332316	792724	91.91	F
FRAUE5_comb.fastq	10164367	983137	91.16	F
FRAUE6_comb.fastq	5512032	748372	90.84	F
FRAUE7_comb.fastq	5835682	814135	91.37	F
FRAUE8_comb.fastq	9153460	846853	90.72	F
FRAUE9_comb.fastq	7837407	923116	91.34	F
FRAUW1_comb.fastq	7379060	989586	92.55	F
FRAUW10_comb.fastq	10683643	1177477	95.71	F
FRAUW2_comb.fastq	7418135	1124613	93.36	F
FRAUW3_comb.fastq	7054340	1120683	92.86	F
FRAUW4_comb.fastq	7130201	1051090	93.79	F
FRAUW5_comb.fastq	8349570	1173254	94.39	F
FRAUW6_comb.fastq	7841233	1161385	93.74	F
FRAUW7_comb.fastq	7979432	977488	92.58	F
FRAUW8_comb.fastq	7262264	761908	91.36	F
FRAUW9_comb.fastq	7678300	993838	93.91	F
OFAH1_comb.fastq	6284953	726317	95.62	F
OFAH10_comb.fastq	4700420	408665	92.15	F
OFAH2_comb.fastq	6450193	764391	92.34	F
OFAH3_comb.fastq	6780340	437081	94.87	T
OFAH4_comb.fastq	1774051	147722	95.03	T
OFAH5_comb.fastq	3319997	259989	92.45	T
OFAH6_comb.fastq	4961588	709759	93.87	F
OFAH7_comb.fastq	3833808	560137	94.51	F
OFAH9_comb.fastq	7290948	706937	90.12	F
OFAL1_comb.fastq	5900110	925423	90.65	F
OFAL10_comb.fastq	6337092	506723	93.78	F
OFAL2_comb.fastq	9324809	1140698	91.86	F
OFAL3_comb.fastq	6271821	508847	94.86	F
OFAL4_comb.fastq	6759653	608013	90.97	F
OFAL5_comb.fastq	8214394	642724	92.31	F
OFAL6_comb.fastq	9983566	922682	92.78	F
OFAL7_comb.fastq	8229656	784471	93.29	F
OFAL9_comb.fastq	5479430	712164	94.8	F
OFUE1_comb.fastq	5498224	723174	90.81	F
OFUE10_comb.fastq	8112540	845699	92.96	F
OFUE2_comb.fastq	6092366	1151045	94.53	F
OFUE3_comb.fastq	4793685	442267	93.46	F
OFUE4_comb.fastq	7747593	1061135	93.72	F
OFUE5_comb.fastq	8193119	631899	90.5	F
OFUE6_comb.fastq	5114098	774751	94.49	F
OFUE7_comb.fastq	3480506	493250	91.75	F
OFUE8_comb.fastq	4299597	609930	91.67	F
OFUE9_comb.fastq	7733666	806543	94.29	F
OFUW10_comb.fastq	5351240	569364	92.86	F
OFUW2_comb.fastq	5440628	899961	92.92	F
OFUW3_comb.fastq	9376814	1078170	93.45	F
OFUW4_comb.fastq	7928871	732666	93.19	F
OFUW6_comb.fastq	6540023	781857	92.69	F
OFUW7_comb.fastq	7201755	791793	92.17	F
OFUW8_comb.fastq	3348219	411178	92.79	F
OFUW9_comb.fastq	8513216	739136	93.65	F
mean	7.14184e+06	806525	92.813	-
median	7.23201e+06	788132	93.23	-
stdev	1.93391e+06	240032	1.91538	-
min	1774051	147722	82.77	-
max	12940158	1297245	95.71	-
total	-	-	-	4

## Sheet: S3 - exp_hpx_SequencingDetails
	total raw reads	total trimmed reads	mapping efficiency	Sample outlier
C1A	14387146	2401905	0.9019	F
C1B	14582951	3139656	0.8828	F
C2A	9447148	1875402	0.8588	F
C2B	8432076	1943274	0.8016	F
C5A	17228790	3514528	0.8374	F
C5B	9948309	2423902	0.8583	F
H1A	11785471	2425941	0.8921	F
H1B	15392423	3118301	0.8862	F
H2A	11513773	2202382	0.8617	F
H2B	6578053	1388976	0.8438	F
H5A	14718089	2829526	0.858	F
H5B	5923764	1082237	0.8504	T
mean	1.16615e+07	2.36217e+06	0.861083	-
median	11649622	2.4129e+06	0.85855	-
stdev	3.65922e+06	723333	0.0274116	-
min	5923764	1082237	0.8016	-
max	17228790	3514528	0.9019	-
total	-	-	-	1

## Sheet: S4 - Host_Field_LME_DEGs
Host Differentially Expressed Genes with significant (padj<0.05) enrichment in comparisons between colony status (affected lesion (AL), affected healthy (AH), unaffected (U)), bank (east (E), west (W)), species (Orbicella franksi (FR), Orbicella faveolata (OF))
R version 4.2.1 2022-06-23) -- "Funny-Looking Kid"		DESeq2_1.38.1
Pairwise Comparison	transcript	pval.s	padj.s	gene		Orbicella faveolata	Pairwise Comparison	transcript	pval.s	padj.s	gene		Orbicella franksi	Pairwise Comparison	transcript	pval.s	padj.s	gene
AH v. U	NA	NA	NA	NA	No DEGs		AH v. U	NA	NA	NA	NA	No DEGs		AH v. U	XM_020753020.1	2.54799e-06	0.028958	NA
AL v. AH	XM_020774546.1	5.46894e-11	6.21545e-07	PRDX6			AL v. AH	XM_020774546.1	4.78185e-10	5.42931e-06	PRDX6			AL v. AH	XM_020753768.1	4.77491e-07	0.00229581	NA
AL v. AH	XM_020767851.1	4.03977e-10	2.2956e-06	NA			AL v. AH	XM_020748090.1	1.12576e-08	5.2113e-05	NA			AL v. AH	XM_020747510.1	5.51281e-07	0.00229581	NA
AL v. AH	XM_020768752.1	1.34804e-09	5.10682e-06	NA			AL v. AH	XM_020768752.1	1.37695e-08	5.2113e-05	NA			AL v. AH	XM_020748780.1	7.79017e-07	0.00229581	NA
AL v. AH	XM_020772337.1	2.50392e-09	7.11427e-06	NA			AL v. AH	XM_020770343.1	3.8451e-07	0.00109143	NA			AL v. AH	XM_020769842.1	8.08029e-07	0.00229581	NA
AL v. AH	XM_020748090.1	3.87993e-09	8.81908e-06	NA			AL v. AH	XM_020757411.1	5.21415e-07	0.00118403	NA			AL v. AH	XM_020763829.1	1.53103e-06	0.00348003	NA
AL v. AH	XM_020772434.1	5.25593e-09	9.9556e-06	NA			AL v. AH	XM_020748813.1	9.55514e-07	0.00128927	COMP			AL v. AH	XM_020772771.1	2.18959e-06	0.00414745	NA
AL v. AH	XM_020774847.1	8.51638e-09	1.3827e-05	NA			AL v. AH	XM_020760448.1	8.26227e-07	0.00128927	NA			AL v. AH	XM_020767851.1	3.2795e-06	0.00532451	NA
AL v. AH	XM_020748780.1	1.04065e-08	1.47837e-05	NA			AL v. AH	XM_020767851.1	1.02197e-06	0.00128927	NA			AL v. AH	XM_020750938.1	4.26966e-06	0.00606559	NA
AL v. AH	XM_020745832.1	1.42519e-08	1.7997e-05	NA			AL v. AH	XM_020768763.1	9.65993e-07	0.00128927	NA			AL v. AH	XM_020749281.1	5.20129e-06	0.00656807	NA
AL v. AH	XM_020750938.1	2.03012e-08	2.09749e-05	NA			AL v. AH	XM_020772337.1	2.41897e-06	0.0027465	NA			AL v. AH	XM_020761566.1	7.76031e-06	0.00881959	NA
AL v. AH	XM_020768763.1	1.85394e-08	2.09749e-05	NA			AL v. AH	XM_020770434.1	3.48642e-06	0.00359862	NA			AL v. AH	XM_020752666.1	1.10305e-05	0.0104468	NA
AL v. AH	XM_020772771.1	2.54603e-08	2.41131e-05	NA			AL v. AH	XM_020773858.1	4.1076e-06	0.00388648	ALAS1			AL v. AH	XM_020775010.1	1.06869e-05	0.0104468	BHMT
AL v. AH	XM_020775010.1	3.26888e-08	2.85776e-05	BHMT			AL v. AH	XM_020745832.1	5.38217e-06	0.00436494	NA			AL v. AH	XM_020765263.1	2.11052e-05	0.0184508	CHL1
AL v. AH	XM_020765263.1	6.12994e-08	4.9762e-05	CHL1			AL v. AH	XM_020771547.1	5.20383e-06	0.00436494	NA			AL v. AH	XM_020749236.1	4.40707e-05	0.0333909	NA
AL v. AH	XM_020765630.1	7.56404e-08	5.73102e-05	NA			AL v. AH	XM_020772434.1	6.70432e-06	0.00505182	NA			AL v. AH	XM_020761791.1	4.1329e-05	0.0333909	NA
AL v. AH	XM_020774086.1	8.13445e-08	5.778e-05	NA			AL v. AH	XM_020774086.1	7.119e-06	0.00505182	NA			AL v. AH	XM_020774546.1	5.7042e-05	0.0405177	PRDX6
AL v. AH	XM_020749281.1	1.50632e-07	0.000100702	NA			AL v. AH	XM_020756178.1	7.63564e-06	0.00509971	NA			AL v. AH	XM_020762325.1	7.12643e-05	0.0476423	NA
AL v. AH	XM_020761649.1	2.98207e-07	0.000188285	CATSPERG			AL v. AH	XM_020749518.1	9.61921e-06	0.00606759	NA
AL v. AH	XM_020748813.1	3.40921e-07	0.000195411	COMP			AL v. AH	XM_020766935.1	1.09626e-05	0.00622346	NA			AL v. U	XM_020767851.1	4.85552e-14	5.5183e-10	NA
AL v. AH	XM_020761566.1	3.43882e-07	0.000195411	NA			AL v. AH	XM_020767935.1	1.07024e-05	0.00622346	NA			AL v. U	XM_020768752.1	4.39778e-13	2.49904e-09	NA
AL v. AH	XM_020775735.1	4.83387e-07	0.000261605	NA			AL v. AH	XM_020761649.1	1.22898e-05	0.00664469	CATSPERG			AL v. U	XM_020750938.1	8.61264e-12	2.44707e-08	NA
AL v. AH	XM_020767935.1	5.57533e-07	0.000288017	NA			AL v. AH	XM_020754206.1	1.37415e-05	0.00709186	NA			AL v. U	XM_020761566.1	8.55256e-12	2.44707e-08	NA
AL v. AH	XM_020756613.1	6.20443e-07	0.00030658	NA			AL v. AH	XM_020774847.1	1.8972e-05	0.00936555	NA			AL v. U	XM_020749281.1	1.94724e-10	4.42608e-07	NA
AL v. AH	XM_020761791.1	6.99289e-07	0.000331142	NA			AL v. AH	XM_020765630.1	2.22489e-05	0.0105256	NA			AL v. U	XM_020772337.1	3.87069e-10	7.33173e-07	NA
AL v. AH	XM_020748219.1	1.05919e-06	0.00048151	NA			AL v. AH	XM_020758237.1	3.03067e-05	0.0136255	NA			AL v. U	XM_020774086.1	6.356e-10	1.03194e-06	NA
AL v. AH	XM_020773858.1	1.10598e-06	0.000483442	ALAS1			AL v. AH	XM_020771648.1	3.20561e-05	0.0136255	NA			AL v. U	XM_020752022.1	1.57008e-09	2.23049e-06	NA
AL v. AH	XM_020765740.1	1.24046e-06	0.000522142	NA			AL v. AH	XM_020775807.1	3.24016e-05	0.0136255	NA			AL v. U	XM_020745918.1	2.18883e-09	2.764e-06	NA
AL v. AH	XM_020754169.1	1.61112e-06	0.00065394	NA			AL v. AH	XM_020748222.1	3.81506e-05	0.0154701	NA			AL v. U	XM_020748090.1	3.14429e-09	3.57349e-06	NA
AL v. AH	XM_020775320.1	1.73283e-06	0.000679091	NA			AL v. AH	XM_020765818.1	4.04244e-05	0.0158268	NA			AL v. U	XM_020768810.1	1.61723e-08	1.67089e-05	NA
AL v. AH	XM_020754419.1	1.81406e-06	0.000679208	NA			AL v. AH	XM_020771777.1	5.70399e-05	0.0208913	NA			AL v. U	XM_020762351.1	4.20309e-08	3.67447e-05	NA
AL v. AH	XM_020770343.1	1.85266e-06	0.000679208	NA			AL v. AH	XM_020759525.1	5.68309e-05	0.0208913	NA			AL v. U	XM_020774546.1	4.0904e-08	3.67447e-05	PRDX6
AL v. AH	XM_020771648.1	2.03709e-06	0.000723486	NA			AL v. AH	XM_020760713.1	7.34379e-05	0.0246149	NA			AL v. U	XM_020750801.1	5.72085e-08	4.64411e-05	NA
AL v. AH	XM_020772381.1	2.36855e-06	0.000815714	NA			AL v. AH	XM_020762219.1	6.94036e-05	0.0246149	NA			AL v. U	XM_020775010.1	7.56791e-08	5.73396e-05	BHMT
AL v. AH	XM_020760081.1	2.51279e-06	0.000839938	PRDM9			AL v. AH	XM_020775623.1	7.37103e-05	0.0246149	NA			AL v. U	XM_020771126.1	1.1009e-07	7.81982e-05	NA
AL v. AH	XM_020760565.1	2.69101e-06	0.00087381	NA			AL v. AH	XM_020770528.1	7.70141e-05	0.0249834	NA			AL v. U	XM_020756178.1	1.74686e-07	0.000116783	NA
AL v. AH	XM_020753768.1	4.3093e-06	0.00134886	NA			AL v. AH	XM_020760081.1	8.91691e-05	0.0275476	PRDM9			AL v. U	XM_020748388.1	2.70102e-07	0.000169764	NA
AL v. AH	XM_020759391.1	4.39136e-06	0.00134886	NA			AL v. AH	XM_020767594.1	8.97711e-05	0.0275476	MINA			AL v. U	XM_020752298.1	2.83811e-07	0.000169764	NA
AL v. AH	XM_020759525.1	4.68079e-06	0.00139992	NA			AL v. AH	XM_020760484.1	0.000127296	0.0304415	NA			AL v. U	XM_020747058.1	3.48283e-07	0.000197912	NA
AL v. AH	XM_020771126.1	4.87699e-06	0.0014212	NA			AL v. AH	XM_020750583.1	0.000131375	0.0304415	NA			AL v. U	XM_020752872.1	4.45406e-07	0.000211132	NA
AL v. AH	XM_020756178.1	5.46719e-06	0.00147939	NA			AL v. AH	XM_020750946.1	0.000130181	0.0304415	NA			AL v. U	XM_020756613.1	4.18868e-07	0.000211132	NA
AL v. AH	XM_020762325.1	5.34785e-06	0.00147939	NA			AL v. AH	XM_020755035.1	0.000105933	0.0304415	NA			AL v. U	XM_020765070.1	4.19913e-07	0.000211132	NA
AL v. AH	XM_020763347.1	5.40671e-06	0.00147939	NA			AL v. AH	XM_020756613.1	0.0001279	0.0304415	NA			AL v. U	XM_020769842.1	4.64436e-07	0.000211132	NA
AL v. AH	XM_020774775.1	5.60603e-06	0.00148169	Eno			AL v. AH	XM_020761696.1	0.000121127	0.0304415	HYOU1			AL v. U	XM_020769925.1	4.47727e-07	0.000211132	NA
AL v. AH	XM_020759280.1	5.95631e-06	0.00153849	NA			AL v. AH	XM_020763804.1	0.000118858	0.0304415	NA			AL v. U	XM_020765263.1	5.26925e-07	0.000230327	CHL1
AL v. AH	XM_020769842.1	6.49481e-06	0.0016403	NA			AL v. AH	XM_020765263.1	0.000125791	0.0304415	CHL1			AL v. U	XM_020765630.1	5.68038e-07	0.000239102	NA
AL v. AH	XM_020753582.1	7.03886e-06	0.00173906	NA			AL v. AH	XM_020769969.1	0.000123964	0.0304415	NA			AL v. U	XM_020768932.1	1.1632e-06	0.000472134	NA
AL v. AH	XM_020752298.1	7.24493e-06	0.00175188	NA			AL v. AH	XM_020772381.1	0.0001208	0.0304415	NA			AL v. U	XM_020774847.1	1.37331e-06	0.000538196	NA
AL v. AH	XM_020747510.1	7.50265e-06	0.00177641	NA			AL v. AH	XM_020775320.1	0.000103958	0.0304415	NA			AL v. U	XM_020759323.1	1.64536e-06	0.000623317	NA
AL v. AH	XM_020765752.1	7.67925e-06	0.00178112	NA			AL v. AH	XM_020776502.1	0.000110601	0.0304415	NA			AL v. U	XM_020760565.1	1.81685e-06	0.000666082	NA
AL v. AH	XM_020752970.1	8.24816e-06	0.00187481	NA			AL v. AH	XM_020752970.1	0.000135756	0.0307898	NA			AL v. U	XM_020758910.1	2.0109e-06	0.000714184	NA
AL v. AH	XM_020760448.1	9.8545e-06	0.00219601	NA			AL v. AH	XM_020773370.1	0.000138302	0.0307898	NA			AL v. U	XM_020745336.1	2.22043e-06	0.000764702	NA
AL v. AH	XM_020757775.1	1.00861e-05	0.0022044	NA			AL v. AH	XM_020753111.1	0.000144937	0.0316465	NA			AL v. U	XM_020753120.1	2.32701e-06	0.000777836	NA
AL v. AH	XM_020769969.1	1.19609e-05	0.00256481	NA			AL v. AH	XM_020752677.1	0.000157627	0.0326405	NA			AL v. U	XM_020762325.1	2.68071e-06	0.000870464	NA
AL v. AH	XM_020775623.1	1.24515e-05	0.00262058	NA			AL v. AH	XM_020750770.1	0.000158114	0.0326405	NA			AL v. U	XM_020754169.1	2.78199e-06	0.00087826	NA
AL v. AH	XM_020755035.1	1.39376e-05	0.00282858	NA			AL v. AH	XM_020768567.1	0.000156038	0.0326405	NA			AL v. U	XM_020748233.1	3.26284e-06	0.00100222	NA
AL v. AH	XM_020759056.1	1.37149e-05	0.00282858	SYCP1			AL v. AH	XM_020777082.1	0.000172392	0.0349525	NA			AL v. U	XM_020761791.1	3.61907e-06	0.00108239	NA
AL v. AH	XM_020757411.1	2.12181e-05	0.0042306	NA			AL v. AH	XM_020747666.1	0.000190282	0.0379028	NA			AL v. U	XM_020775403.1	3.73323e-06	0.0010879	NA
AL v. AH	XM_020765481.1	2.23374e-05	0.00437697	NA			AL v. AH	XM_020757775.1	0.000205281	0.0398501	NA			AL v. U	XM_020754560.1	4.62458e-06	0.00128191	NA
AL v. AH	XM_020754206.1	2.73639e-05	0.00527102	NA			AL v. AH	XM_020765123.1	0.000210587	0.0398501	HORMAD1			AL v. U	XM_020761649.1	4.54136e-06	0.00128191	CATSPERG
AL v. AH	XM_020761510.1	2.84514e-05	0.00538917	NA			AL v. AH	XM_020776224.1	0.000209346	0.0398501	Rx			AL v. U	XM_020775807.1	4.96397e-06	0.00134323	NA
AL v. AH	XM_020762914.1	3.09416e-05	0.00567179	NA			AL v. AH	XM_020750012.1	0.000233488	0.0427585	NA			AL v. U	XM_020774358.1	5.36056e-06	0.00141681	NA
AL v. AH	XM_020765339.1	3.05479e-05	0.00567179	NA			AL v. AH	XM_020751305.1	0.000232099	0.0427585	NA			AL v. U	XM_020773700.1	7.43627e-06	0.00192075	NA
AL v. AH	XM_020747556.1	3.33812e-05	0.00602187	NA			AL v. AH	XM_020771126.1	0.000261393	0.0471088	NA			AL v. U	XM_020746761.1	8.04873e-06	0.00203275	NA
AL v. AH	XM_020777082.1	3.44502e-05	0.0061176	NA			AL v. AH	XM_020759056.1	0.000279723	0.0496245	SYCP1			AL v. U	XM_020752361.1	8.78405e-06	0.00213305	NA
AL v. AH	XM_020762512.1	3.59678e-05	0.00628883	NA										AL v. U	XM_020752370.1	8.91553e-06	0.00213305	NA
AL v. AH	XM_020752666.1	3.69513e-05	0.0063629	NA			AL v. U	XM_020748090.1	3.66921e-10	3.75964e-06	NA			AL v. U	XM_020758673.1	9.00892e-06	0.00213305	NA
AL v. AH	XM_020750801.1	3.79173e-05	0.0064318	NA			AL v. U	XM_020768752.1	7.50987e-10	3.75964e-06	NA			AL v. U	XM_020750017.1	1.01706e-05	0.00235896	NA
AL v. AH	XM_020774114.1	4.02876e-05	0.00665461	NA			AL v. U	XM_020774086.1	9.93388e-10	3.75964e-06	NA			AL v. U	XM_020764760.1	1.16444e-05	0.00264678	NA
AL v. AH	XM_020774325.1	4.04019e-05	0.00665461	NA			AL v. U	XM_020768119.1	1.40641e-09	3.99209e-06	KNDC1			AL v. U	XM_020759056.1	1.19418e-05	0.00266116	SYCP1
AL v. AH	XM_020772326.1	4.60574e-05	0.00747775	NA			AL v. U	XM_020772381.1	1.00748e-08	2.28778e-05	NA			AL v. U	XM_020772211.1	1.30401e-05	0.00285002	NA
AL v. AH	XM_020747011.1	5.49948e-05	0.00880305	NA			AL v. U	XM_020749191.1	1.80307e-08	3.38707e-05	NA			AL v. U	XM_020748780.1	1.37757e-05	0.00294115	NA
AL v. AH	XM_020775918.1	6.00548e-05	0.00947949	NA			AL v. U	XM_020774546.1	2.0882e-08	3.38707e-05	PRDX6			AL v. U	XM_020749191.1	1.39747e-05	0.00294115	NA
AL v. AH	XM_020768430.1	7.07805e-05	0.0110195	AGXT			AL v. U	XM_020756178.1	2.96261e-08	4.20468e-05	NA			AL v. U	XM_020754322.1	1.45098e-05	0.00299824	NA
AL v. AH	XM_020751236.1	7.23682e-05	0.0111144	NA			AL v. U	XM_020774847.1	4.11267e-08	5.18836e-05	NA			AL v. U	XM_020763744.1	1.52783e-05	0.00310068	NA
AL v. AH	XM_020751503.1	7.90208e-05	0.0119743	NA			AL v. U	XM_020759391.1	8.23094e-08	8.63234e-05	NA			AL v. U	XM_020749277.1	1.67644e-05	0.00328496	NA
AL v. AH	XM_020752361.1	8.09995e-05	0.0121126	NA			AL v. U	XM_020775010.1	8.3632e-08	8.63234e-05	BHMT			AL v. U	XM_020763829.1	1.6589e-05	0.00328496	NA
AL v. AH	XM_020767661.1	8.23492e-05	0.0121545	KARS			AL v. U	XM_020775807.1	1.40988e-07	0.000133398	NA			AL v. U	XM_020761510.1	1.86492e-05	0.00359234	NA
AL v. AH	XM_020762523.1	9.16485e-05	0.0131846	NA			AL v. U	XM_020767851.1	3.78252e-07	0.000330359	NA			AL v. U	XM_020765809.1	1.98002e-05	0.00375049	NA
AL v. AH	XM_020767594.1	9.11656e-05	0.0131846	MINA			AL v. U	XM_020748219.1	7.07221e-07	0.000573556	NA			AL v. U	XM_020760448.1	2.10295e-05	0.00391287	NA
AL v. AH	XM_020765809.1	9.51573e-05	0.0134265	NA			AL v. U	XM_020772337.1	7.99411e-07	0.000605101	NA			AL v. U	XM_020769133.1	2.1346e-05	0.00391287	NA
AL v. AH	XM_020771777.1	9.56923e-05	0.0134265	NA			AL v. U	XM_020748780.1	1.04909e-06	0.000661743	NA			AL v. U	XM_020757644.1	2.17861e-05	0.00393015	NA
AL v. AH	XM_020766514.1	9.69901e-05	0.0134426	NA			AL v. U	XM_020753020.1	1.00311e-06	0.000661743	NA			AL v. U	XM_020753989.1	2.22971e-05	0.00395948	NA
AL v. AH	XM_020771494.1	0.000101697	0.0139251	NA			AL v. U	XM_020766321.1	9.64931e-07	0.000661743	NA			AL v. U	XM_020747510.1	2.35714e-05	0.00412138	NA
AL v. AH	XM_020775308.1	0.00011931	0.0161423	NA			AL v. U	XM_020752361.1	1.39591e-06	0.000834164	NA			AL v. U	XM_020766300.1	2.42751e-05	0.0041801	NA
AL v. AH	XM_020749191.1	0.000126513	0.0167372	NA			AL v. U	XM_020762351.1	1.66282e-06	0.000943982	NA			AL v. U	XM_020760081.1	2.51419e-05	0.00426417	PRDM9
AL v. AH	XM_020752828.1	0.000128124	0.0167372	NA			AL v. U	XM_020775623.1	2.2491e-06	0.00121602	NA			AL v. U	XM_020775623.1	2.55137e-05	0.00426417	NA
AL v. AH	XM_020758910.1	0.000126914	0.0167372	NA			AL v. U	XM_020776224.1	2.38848e-06	0.00123267	Rx			AL v. U	XM_020751044.1	2.59754e-05	0.00427841	NA
AL v. AH	XM_020745387.1	0.000133407	0.0172292	NA			AL v. U	XM_020761649.1	2.80619e-06	0.00138528	CATSPERG			AL v. U	XM_020750770.1	2.89014e-05	0.00464043	NA
AL v. AH	XM_020753111.1	0.000139429	0.0176068	NA			AL v. U	XM_020755035.1	3.20188e-06	0.00139824	NA			AL v. U	XM_020751865.1	2.93982e-05	0.00464043	NA
AL v. AH	XM_020768567.1	0.000138205	0.0176068	NA			AL v. U	XM_020756613.1	3.0947e-06	0.00139824	NA			AL v. U	XM_020774114.1	2.9281e-05	0.00464043	NA
AL v. AH	XM_020763829.1	0.000143107	0.017841	NA			AL v. U	XM_020765123.1	3.17494e-06	0.00139824	HORMAD1			AL v. U	XM_020756949.1	3.05431e-05	0.00475511	CDT1
AL v. AH	XM_020775099.1	0.000144424	0.017841	NA			AL v. U	XM_020745918.1	3.48528e-06	0.00145438	NA			AL v. U	XM_020745387.1	3.19629e-05	0.00486251	NA
AL v. AH	XM_020749931.1	0.000156054	0.0184745	SCP1			AL v. U	XM_020748813.1	3.66103e-06	0.00145438	COMP			AL v. U	XM_020752932.1	3.23591e-05	0.00486251	NA
AL v. AH	XM_020751037.1	0.000153652	0.0184745	NA			AL v. U	XM_020750770.1	3.71472e-06	0.00145438	NA			AL v. U	XM_020768521.1	3.25166e-05	0.00486251	NA
AL v. AH	XM_020757332.1	0.000154588	0.0184745	NA			AL v. U	XM_020760081.1	4.273e-06	0.00156502	PRDM9			AL v. U	XM_020759391.1	3.74796e-05	0.00553189	NA
AL v. AH	XM_020764171.1	0.000153681	0.0184745	NA			AL v. U	XM_020777082.1	4.20459e-06	0.00156502	NA			AL v. U	XM_020753544.1	4.26438e-05	0.00621341	NA
AL v. AH	XM_020767869.1	0.000159047	0.0186347	NA			AL v. U	XM_020750567.1	4.54296e-06	0.0016119	NA			AL v. U	XM_020762429.1	4.59992e-05	0.00661747	NA
AL v. AH	XM_020751242.1	0.000161834	0.0186639	NA			AL v. U	XM_020753111.1	5.69569e-06	0.00190203	NA			AL v. U	XM_020771850.1	4.72559e-05	0.00663179	NA
AL v. AH	XM_020775807.1	0.000162581	0.0186639	NA			AL v. U	XM_020758119.1	5.58439e-06	0.00190203	NA			AL v. U	XM_020775760.1	4.72657e-05	0.00663179	NOC4L
AL v. AH	XM_020765415.1	0.000172213	0.019572	NA			AL v. U	XM_020771126.1	6.75959e-06	0.00219281	NA			AL v. U	XM_020767481.1	4.79611e-05	0.00664729	NA
AL v. AH	XM_020753834.1	0.000191054	0.0214983	NA			AL v. U	XM_020761672.1	7.20581e-06	0.00227263	NA			AL v. U	XM_020770655.1	5.08534e-05	0.00696323	NA
AL v. AH	XM_020750859.1	0.000199007	0.0220888	NA			AL v. U	XM_020745832.1	8.68201e-06	0.00252758	NA			AL v. U	XM_020755035.1	5.15323e-05	0.0069722	NA
AL v. AH	XM_020752022.1	0.000200189	0.0220888	NA			AL v. U	XM_020767367.1	8.58943e-06	0.00252758	NA			AL v. U	XM_020762837.1	5.32354e-05	0.00704749	NA
AL v. AH	XM_020745678.1	0.000203457	0.0221037	NA			AL v. U	XM_020772434.1	8.64425e-06	0.00252758	NA			AL v. U	XM_020772434.1	5.3329e-05	0.00704749	NA
AL v. AH	XM_020746761.1	0.000204946	0.0221037	NA			AL v. U	XM_020759056.1	9.20509e-06	0.00261286	SYCP1			AL v. U	XM_020752677.1	5.98491e-05	0.00781822	NA
AL v. AH	XM_020766321.1	0.000208103	0.0221037	NA			AL v. U	XM_020750938.1	9.5478e-06	0.00264404	NA			AL v. U	XM_020747303.1	6.78466e-05	0.00876223	NA
AL v. AH	XM_020773961.1	0.00020742	0.0221037	NA			AL v. U	XM_020759280.1	1.05077e-05	0.00281755	NA			AL v. U	XM_020767869.1	6.98199e-05	0.00891577	NA
AL v. AH	XM_020750770.1	0.000210752	0.0221777	NA			AL v. U	XM_020765740.1	1.06707e-05	0.00281755	NA			AL v. U	XM_020745556.1	7.49541e-05	0.00946504	NA
AL v. AH	XM_020759849.1	0.000237133	0.0245063	NA			AL v. U	XM_020775320.1	1.17522e-05	0.0030326	NA			AL v. U	XM_020762512.1	8.37916e-05	0.0104588	NA
AL v. AH	XM_020761226.1	0.000237193	0.0245063	NA			AL v. U	XM_020761510.1	1.21976e-05	0.00307759	NA			AL v. U	XM_020763877.1	8.46639e-05	0.0104588	FLI1
AL v. AH	XM_020746269.1	0.000247615	0.0251263	M1AP			AL v. U	XM_020749671.1	1.37355e-05	0.00339028	NA			AL v. U	XM_020775735.1	8.68163e-05	0.0106093	NA
AL v. AH	XM_020752832.1	0.000245688	0.0251263	NA			AL v. U	XM_020769969.1	1.46396e-05	0.00353654	NA			AL v. U	XM_020772480.1	8.90265e-05	0.0107637	NA
AL v. AH	XM_020758673.1	0.000259247	0.0260738	NA			AL v. U	XM_020765630.1	1.67953e-05	0.00392726	NA			AL v. U	XM_020767594.1	9.06412e-05	0.0108436	MINA
AL v. AH	XM_020747940.1	0.000266604	0.0265786	NA			AL v. U	XM_020765681.1	1.71546e-05	0.00392726	NA			AL v. U	XM_020755562.1	9.42782e-05	0.0110461	NA
AL v. AH	XM_020752623.1	0.000269578	0.0266133	NA			AL v. U	XM_020776164.1	1.72946e-05	0.00392726	NA			AL v. U	XM_020762914.1	9.3967e-05	0.0110461	NA
AL v. AH	XM_020755731.1	0.000271636	0.0266133	NA			AL v. U	XM_020773370.1	1.97672e-05	0.00440072	NA			AL v. U	XM_020759525.1	9.79613e-05	0.0113605	NA
AL v. AH	XM_020751107.1	0.000280037	0.0266476	NA			AL v. U	XM_020745273.1	2.27452e-05	0.00482448	NA			AL v. U	XM_020762523.1	0.000102752	0.0116777	NA
AL v. AH	XM_020751561.1	0.00027995	0.0266476	NA			AL v. U	XM_020760955.1	2.29454e-05	0.00482448	NA			AL v. U	XM_020770004.1	0.00010213	0.0116777	NA
AL v. AH	XM_020754621.1	0.00028077	0.0266476	NA			AL v. U	XM_020765818.1	2.25774e-05	0.00482448	NA			AL v. U	XM_020751438.1	0.000104623	0.0116944	NA
AL v. AH	XM_020776309.1	0.000281365	0.0266476	NA			AL v. U	XM_020775672.1	2.3495e-05	0.00485022	NA			AL v. U	XM_020754788.1	0.000105746	0.0116944	NA
AL v. AH	XM_020751841.1	0.000285971	0.02686	NA			AL v. U	XM_020760713.1	2.56411e-05	0.00519873	NA			AL v. U	XM_020773447.1	0.000105986	0.0116944	VWA7
AL v. AH	XM_020776224.1	0.000293002	0.0272948	Rx			AL v. U	XM_020760448.1	2.61545e-05	0.0052098	NA			AL v. U	XM_020764128.1	0.000114624	0.012526	SCNM1
AL v. AH	XM_020749277.1	0.000300345	0.0275276	NA			AL v. U	XM_020770434.1	2.73172e-05	0.00534758	NA			AL v. U	XM_020750824.1	0.000117531	0.0126014	NSMCE2
AL v. AH	XM_020758195.1	0.000299847	0.0275276	NA			AL v. U	XM_020762177.1	3.32563e-05	0.00639986	NA			AL v. U	XM_020770974.1	0.000117165	0.0126014	NA
AL v. AH	XM_020764088.1	0.000305694	0.0277937	NA			AL v. U	XM_020760283.1	3.40491e-05	0.00641339	NA			AL v. U	XM_020761581.1	0.000124751	0.0132504	NA
AL v. AH	XM_020745918.1	0.000325333	0.0280107	NA			AL v. U	XM_020761566.1	3.44563e-05	0.00641339	NA			AL v. U	XM_020746269.1	0.000138296	0.0145531	M1AP
AL v. AH	XM_020749518.1	0.000322504	0.0280107	NA			AL v. U	XM_020751394.1	3.90158e-05	0.00714493	NA			AL v. U	XM_020766696.1	0.000156491	0.0161684	NA
AL v. AH	XM_020753752.1	0.00031124	0.0280107	NA			AL v. U	XM_020752298.1	4.17053e-05	0.00739878	NA			AL v. U	XM_020773961.1	0.000156206	0.0161684	NA
AL v. AH	XM_020762710.1	0.000314749	0.0280107	NA			AL v. U	XM_020757257.1	4.13432e-05	0.00739878	NA			AL v. U	XM_020748901.1	0.000164907	0.0164417	NA
AL v. AH	XM_020773732.1	0.000318659	0.0280107	NA			AL v. U	XM_020754169.1	4.27598e-05	0.00746916	NA			AL v. U	XM_020754194.1	0.000164923	0.0164417	NA
AL v. AH	XM_020775571.1	0.000319435	0.0280107	ZNFX1			AL v. U	XM_020768750.1	4.74758e-05	0.00814429	NA			AL v. U	XM_020756165.1	0.00016279	0.0164417	HIST2H2AB
AL v. AH	XM_020776357.1	0.000325032	0.0280107	NA			AL v. U	XM_020769126.1	4.80595e-05	0.00814429	NA			AL v. U	XM_020767786.1	0.000162392	0.0164417	NA
AL v. AH	XM_020772945.1	0.000329295	0.0281386	C18orf8			AL v. U	XM_020775403.1	5.11605e-05	0.00854229	NA			AL v. U	XM_020751748.1	0.000167282	0.0165318	NA
AL v. AH	XM_020763843.1	0.00033311	0.0282522	NA			AL v. U	XM_020750385.1	5.40355e-05	0.00876534	NA			AL v. U	XM_020757429.1	0.000176525	0.0172949	NA
AL v. AH	XM_020748036.1	0.000356596	0.0298745	POLN			AL v. U	XM_020760949.1	5.40403e-05	0.00876534	NA			AL v. U	XM_020751200.1	0.0001796	0.0174458	NA
AL v. AH	XM_020775403.1	0.000357495	0.0298745	NA			AL v. U	XM_020767594.1	6.051e-05	0.00967648	MINA			AL v. U	XM_020757775.1	0.000185451	0.0178615	NA
AL v. AH	XM_020765056.1	0.000364606	0.0302464	NA			AL v. U	XM_020767402.1	6.22868e-05	0.00968773	COTL1			AL v. U	XM_020761103.1	0.000203952	0.0194783	NPTX1
AL v. AH	XM_020769371.1	0.000371488	0.030594	NA			AL v. U	XM_020768526.1	6.22552e-05	0.00968773	NA			AL v. U	XM_020745307.1	0.000207206	0.0196241	NA
AL v. AH	XM_020752925.1	0.000386195	0.0315763	FAM189A1			AL v. U	XM_020748036.1	6.63518e-05	0.0101805	POLN			AL v. U	XM_020751107.1	0.000211954	0.0199079	NA
AL v. AH	XM_020747666.1	0.000394732	0.0318165	NA			AL v. U	XM_020751438.1	6.76552e-05	0.0102421	NA			AL v. U	XM_020751139.1	0.000223315	0.0204675	NA
AL v. AH	XM_020753464.1	0.000393053	0.0318165	NA			AL v. U	XM_020749277.1	7.04534e-05	0.0103887	NA			AL v. U	XM_020760924.1	0.000222898	0.0204675	NA
AL v. AH	XM_020767105.1	0.000425056	0.0340194	NA			AL v. U	XM_020755606.1	6.96812e-05	0.0103887	NA			AL v. U	XM_020775982.1	0.000223155	0.0204675	NA
AL v. AH	XM_020757436.1	0.000433238	0.0344318	NA			AL v. U	XM_020775055.1	7.17354e-05	0.0104421	NA			AL v. U	XM_020766321.1	0.000228823	0.0208045	NA
AL v. AH	XM_020752313.1	0.000438765	0.0346289	NA			AL v. U	XM_020774114.1	8.36634e-05	0.0120242	NA			AL v. U	XM_020746099.1	0.000241162	0.0212465	NA
AL v. AH	XM_020751438.1	0.000462278	0.0359849	NA			AL v. U	XM_020749281.1	8.63267e-05	0.0121007	NA			AL v. U	XM_020746497.1	0.000235669	0.0212465	NA
AL v. AH	XM_020764058.1	0.000462246	0.0359849	NA			AL v. U	XM_020762219.1	8.62126e-05	0.0121007	NA			AL v. U	XM_020762383.1	0.000239164	0.0212465	NA
AL v. AH	XM_020763997.1	0.000475805	0.0367859	NA			AL v. U	XM_020753667.1	8.76419e-05	0.0121352	NA			AL v. U	XM_020772904.1	0.00024015	0.0212465	NA
AL v. AH	XM_020760059.1	0.000494253	0.0375094	NA			AL v. U	XM_020770021.1	8.90414e-05	0.0121804	NA			AL v. U	XM_020757436.1	0.000249581	0.0216617	NA
AL v. AH	XM_020761190.1	0.000488819	0.0375094	NA			AL v. U	XM_020759208.1	9.1158e-05	0.0123215	NA			AL v. U	XM_020759796.1	0.000249686	0.0216617	NA
AL v. AH	XM_020770346.1	0.000495065	0.0375094	NA			AL v. U	XM_020758084.1	9.59668e-05	0.0128189	NA			AL v. U	XM_020751841.1	0.000256394	0.0219975	NA
AL v. AH	XM_020766566.1	0.000522975	0.0393617	NA			AL v. U	XM_020750801.1	0.00010796	0.0142532	NA			AL v. U	XM_020775494.1	0.000257428	0.0219975	NA
AL v. AH	XM_020748388.1	0.000539541	0.0403186	NA			AL v. U	XM_020751410.1	0.000110175	0.0143785	NA			AL v. U	XM_020755033.1	0.000262033	0.022224	NA
AL v. AH	XM_020758237.1	0.000542785	0.0403186	NA			AL v. U	XM_020757411.1	0.000114715	0.0147268	NA			AL v. U	XM_020776981.1	0.000264811	0.0222932	STAG1
AL v. AH	XM_020765135.1	0.00054942	0.0405465	NA			AL v. U	XM_020770343.1	0.000115438	0.0147268	NA			AL v. U	XM_020765882.1	0.000267189	0.022328	NA
AL v. AH	XM_020756342.1	0.000566604	0.0415448	NA			AL v. U	XM_020747350.1	0.000122692	0.015467	NA			AL v. U	XM_020752624.1	0.000271548	0.0225266	NA
AL v. AH	XM_020764086.1	0.000578247	0.0421268	NA			AL v. U	XM_020759525.1	0.000123965	0.015467	NA			AL v. U	XM_020772381.1	0.000281552	0.0231872	NA
AL v. AH	XM_020746099.1	0.000593092	0.0424605	NA			AL v. U	XM_020755910.1	0.000130022	0.0160464	NA			AL v. U	XM_020762287.1	0.000295527	0.024163	NA
AL v. AH	XM_020760955.1	0.000589642	0.0424605	NA			AL v. U	XM_020750946.1	0.000136312	0.0166418	NA			AL v. U	XM_020751503.1	0.000306948	0.0247409	NA
AL v. AH	XM_020772834.1	0.000594036	0.0424605	NA			AL v. U	XM_020748222.1	0.000140056	0.016917	NA			AL v. U	XM_020775174.1	0.000306775	0.0247409	NA
AL v. AH	XM_020757644.1	0.000605133	0.0427163	NA			AL v. U	XM_020756879.1	0.000152326	0.0182053	HSF2BP			AL v. U	XM_020773546.1	0.000310059	0.0248156	NA
AL v. AH	XM_020775132.1	0.000602251	0.0427163	NA			AL v. U	XM_020759597.1	0.000160058	0.0189302	CCDC73			AL v. U	XM_020756743.1	0.000328143	0.0253225	NA
AL v. AH	XM_020762308.1	0.000617574	0.0427971	NA			AL v. U	XM_020750012.1	0.000162554	0.0190271	NA			AL v. U	XM_020760749.1	0.000325253	0.0253225	NA
AL v. AH	XM_020763428.1	0.000613912	0.0427971	MDH1			AL v. U	XM_020765711.1	0.000168269	0.0194952	NA			AL v. U	XM_020767223.1	0.000331988	0.0253225	NA
AL v. AH	XM_020775465.1	0.000612052	0.0427971	NA			AL v. U	XM_020767935.1	0.000174464	0.0200087	NA			AL v. U	XM_020767935.1	0.000329995	0.0253225	NA
AL v. AH	XM_020756325.1	0.00062136	0.0427985	NA			AL v. U	XM_020746529.1	0.000176838	0.0200782	NA			AL v. U	XM_020772638.1	0.000330098	0.0253225	NA
AL v. AH	XM_020765544.1	0.000633784	0.0433242	NA			AL v. U	XM_020751481.1	0.000187792	0.0209038	NA			AL v. U	XM_020772710.1	0.000329631	0.0253225	NA
AL v. AH	XM_020776502.1	0.000636615	0.0433242	NA			AL v. U	XM_020753752.1	0.00018607	0.0209038	NA			AL v. U	XM_020776553.1	0.000326252	0.0253225	NA
AL v. AH	XM_020748240.1	0.000640937	0.0433376	NA			AL v. U	XM_020750063.1	0.000189894	0.0209326	NA			AL v. U	XM_020762835.1	0.000336683	0.0254914	NA
AL v. AH	XM_020768323.1	0.00064444	0.0433376	NA			AL v. U	XM_020768216.1	0.00019233	0.0209973	NA			AL v. U	XM_020768667.1	0.000338689	0.0254914	NA
AL v. AH	XM_020750063.1	0.000672197	0.0449384	NA			AL v. U	XM_020752970.1	0.000194693	0.0210528	NA			AL v. U	XM_020748567.1	0.000347056	0.0259493	NA
AL v. AH	XM_020749103.1	0.000699173	0.0464684	NA			AL v. U	XM_020776339.1	0.000201172	0.0215482	NA			AL v. U	XM_020770384.1	0.000362688	0.0269408	NA
AL v. AH	XM_020751200.1	0.000717118	0.0471101	NA			AL v. U	XM_020776763.1	0.00021098	0.0223876	NA			AL v. U	XM_020748036.1	0.000369016	0.0272329	POLN
AL v. AH	XM_020773370.1	0.000716345	0.0471101	NA			AL v. U	XM_020767550.1	0.000216341	0.0227438	NA			AL v. U	XM_020748813.1	0.000373878	0.0273647	COMP
AL v. AH	XM_020748069.1	0.000722211	0.047172	NA			AL v. U	XM_020747011.1	0.000224308	0.023365	NA			AL v. U	XM_020751349.1	0.000375618	0.0273647	NA
AL v. AH	XM_020753661.1	0.000741591	0.047181	lnpb			AL v. U	XM_020750583.1	0.000232431	0.0239911	NA			AL v. U	XM_020763843.1	0.000382859	0.0277146	NA
AL v. AH	XM_020754788.1	0.000738779	0.047181	NA			AL v. U	XM_020747583.1	0.000240644	0.024615	NA			AL v. U	XM_020754412.1	0.000391956	0.0281935	NA
AL v. AH	XM_020757670.1	0.000743107	0.047181	NA			AL v. U	XM_020767559.1	0.000245513	0.0248889	NA			AL v. U	XM_020744983.1	0.000396232	0.0283219	NA
AL v. AH	XM_020764454.1	0.000728748	0.047181	NA			AL v. U	XM_020755114.1	0.000269445	0.0270732	NA			AL v. U	XM_020749496.1	0.000403467	0.0286588	NA
AL v. AH	XM_020770259.1	0.000739509	0.047181	NA			AL v. U	XM_020762325.1	0.000280505	0.0276944	NA			AL v. U	XM_020753442.1	0.000417802	0.0294927	ABCB11
AL v. AH	XM_020748970.1	0.000765665	0.0483433	NA			AL v. U	XM_020773961.1	0.000278928	0.0276944	NA			AL v. U	XM_020745470.1	0.00043001	0.0301671	NA
AL v. AH	XM_020755413.1	0.000782535	0.0491354	NA			AL v. U	XM_020753582.1	0.000284555	0.0278521	NA			AL v. U	XM_020745987.1	0.000460919	0.0321371	NA
							AL v. U	XM_020751092.1	0.000307241	0.0288299	NA			AL v. U	XM_020770343.1	0.000471586	0.0326803	NA
AL v. U	XM_020768752.1	2.45943e-20	2.79514e-16	NA			AL v. U	XM_020756536.1	0.000304794	0.0288299	NA			AL v. U	XM_020774464.1	0.000475167	0.0327289	NA
AL v. U	XM_020767851.1	3.59362e-18	1.36138e-14	NA			AL v. U	XM_020761103.1	0.000302565	0.0288299	NPTX1			AL v. U	XM_020745423.1	0.000483487	0.0331014	NA
AL v. U	XM_020774086.1	3.01633e-18	1.36138e-14	NA			AL v. U	XM_020762678.1	0.00030475	0.0288299	NA			AL v. U	XM_020756079.1	0.000497858	0.0338812	NA
AL v. U	XM_020748090.1	1.36715e-16	3.88442e-13	NA			AL v. U	XM_020776502.1	0.000300022	0.0288299	NA			AL v. U	XM_020760963.1	0.00052881	0.0357734	NA
AL v. U	XM_020772337.1	7.78033e-16	1.76847e-12	NA			AL v. U	XM_020769431.1	0.000312101	0.0290459	ARF1			AL v. U	XM_020765169.1	0.000532217	0.0357908	NA
AL v. U	XM_020750938.1	4.93502e-15	9.34775e-12	NA			AL v. U	XM_020758673.1	0.000320033	0.0295419	NA			AL v. U	XM_020771297.1	0.000548319	0.0366568	CCNB2
AL v. U	XM_020745918.1	2.21943e-14	3.60341e-11	NA			AL v. U	XM_020757776.1	0.000332014	0.0304007	NA			AL v. U	XM_020764454.1	0.00055493	0.0368818	NA
AL v. U	XM_020749281.1	1.90045e-13	2.2443e-10	NA			AL v. U	XM_020774532.1	0.000339763	0.0308613	NA			AL v. U	XM_020752551.1	0.000564017	0.0370749	NA
AL v. U	XM_020756178.1	1.73734e-13	2.2443e-10	NA			AL v. U	XM_020771547.1	0.000352368	0.0317523	NA			AL v. U	XM_020770031.1	0.00056436	0.0370749	NA
AL v. U	XM_020774847.1	2.17222e-13	2.2443e-10	NA			AL v. U	XM_020747299.1	0.000366975	0.0328081	NA			AL v. U	XM_020752031.1	0.000579733	0.0378659	NA
AL v. U	XM_020775010.1	2.02361e-13	2.2443e-10	BHMT			AL v. U	XM_020762512.1	0.000398366	0.0350624	NA			AL v. U	XM_020745002.1	0.000588034	0.0379067	NA
AL v. U	XM_020761566.1	3.78734e-13	3.58692e-10	NA			AL v. U	XM_020765544.1	0.000396921	0.0350624	NA			AL v. U	XM_020747235.1	0.000587201	0.0379067	WRNIP1
AL v. U	XM_020762351.1	1.06683e-12	9.32657e-10	NA			AL v. U	XM_020750228.1	0.000406611	0.0355128	NA			AL v. U	XM_020754508.1	0.000590364	0.0379067	NA
AL v. U	XM_020774546.1	1.363e-12	1.10647e-09	PRDX6			AL v. U	XM_020746269.1	0.000420076	0.0364087	M1AP			AL v. U	XM_020747011.1	0.000606095	0.0386981	NA
AL v. U	XM_020756613.1	2.48996e-12	1.76865e-09	NA			AL v. U	XM_020751434.1	0.000433746	0.0373087	NA			AL v. U	XM_020751101.1	0.000619433	0.0393288	TRAF3
AL v. U	XM_020771126.1	2.48776e-12	1.76865e-09	NA			AL v. U	XM_020751503.1	0.000456875	0.0390027	NA			AL v. U	XM_020753020.1	0.000627006	0.0395885	NA
AL v. U	XM_020749191.1	3.07503e-12	2.05575e-09	NA			AL v. U	XM_020773496.1	0.000460559	0.0390238	NA			AL v. U	XM_020748924.1	0.00065101	0.040877	NA
AL v. U	XM_020752022.1	1.18067e-11	7.45464e-09	NA			AL v. U	XM_020761696.1	0.000471654	0.0396678	HYOU1			AL v. U	XM_020776195.1	0.000671986	0.0419622	NA
AL v. U	XM_020775807.1	1.66892e-11	9.98279e-09	NA			AL v. U	XM_020747691.1	0.000480716	0.0401327	NA			AL v. U	XM_020769201.1	0.000676935	0.0420402	NA
AL v. U	XM_020750801.1	1.84953e-11	1.051e-08	NA			AL v. U	XM_020751658.1	0.000492686	0.0405472	NA			AL v. U	XM_020759991.1	0.000692856	0.0427952	NA
AL v. U	XM_020759391.1	2.03256e-11	1.1e-08	NA			AL v. U	XM_020752623.1	0.000492823	0.0405472	NA			AL v. U	XM_020751242.1	0.000705198	0.0430891	NA
AL v. U	XM_020752361.1	2.40488e-11	1.24234e-08	NA			AL v. U	XM_020745336.1	0.000499413	0.040707	NA			AL v. U	XM_020773370.1	0.000705028	0.0430891	NA
AL v. U	XM_020752298.1	2.81907e-11	1.39299e-08	NA			AL v. U	XM_020765331.1	0.000504073	0.040707	NA			AL v. U	XM_020772814.1	0.000716228	0.043529	NA
AL v. U	XM_020761649.1	3.79868e-11	1.79883e-08	CATSPERG			AL v. U	XM_020775677.1	0.000505522	0.040707	NA			AL v. U	XM_020755712.1	0.000725083	0.0438328	NA
AL v. U	XM_020766321.1	7.64121e-11	3.47369e-08	NA			AL v. U	XM_020753458.1	0.000526969	0.0414134	NA			AL v. U	XM_020761672.1	0.000736679	0.0442982	NA
AL v. U	XM_020765630.1	9.25642e-11	4.04612e-08	NA			AL v. U	XM_020761470.1	0.000528883	0.0414134	NNT			AL v. U	XM_020753768.1	0.000777069	0.046481	NA
AL v. U	XM_020772381.1	2.04626e-10	8.61323e-08	NA			AL v. U	XM_020762587.1	0.000520709	0.0414134	NA			AL v. U	XM_020768825.1	0.000787289	0.0468458	NA
AL v. U	XM_020748780.1	2.13855e-10	8.68024e-08	NA			AL v. U	XM_020771648.1	0.000527615	0.0414134	NA			AL v. U	XM_020760181.1	0.000834315	0.0489521	NA
AL v. U	XM_020754169.1	2.26409e-10	8.87288e-08	NA			AL v. U	XM_020751107.1	0.000533907	0.0415204	NA			AL v. U	XM_020773890.1	0.000828225	0.0489521	NA
AL v. U	XM_020759056.1	4.66449e-10	1.76707e-07	SYCP1			AL v. U	XM_020755034.1	0.000578083	0.0443483	NA			AL v. U	XM_020774734.1	0.00083561	0.0489521	HMCN2
AL v. U	XM_020761510.1	5.55744e-10	2.03743e-07	NA			AL v. U	XM_020772251.1	0.000575426	0.0443483	NA			AL v. U	XM_020750438.1	0.000840271	0.0489727	NA
AL v. U	XM_020760081.1	6.3638e-10	2.19165e-07	PRDM9			AL v. U	XM_020755081.1	0.000587264	0.0447503	NA			AL v. U	XM_020749500.1	0.000855273	0.049341	NA
AL v. U	XM_020775623.1	6.33701e-10	2.19165e-07	NA			AL v. U	XM_020751759.1	0.000596668	0.0448647	NA			AL v. U	XM_020752970.1	0.000854541	0.049341	NA
AL v. U	XM_020772434.1	8.21729e-10	2.74675e-07	NA			AL v. U	XM_020753491.1	0.000593666	0.0448647	CYP46A1			AL v. U	XM_020749611.1	0.000867366	0.049786	NA
AL v. U	XM_020748219.1	1.22534e-09	3.97886e-07	NA			AL v. U	XM_020766566.1	0.000614124	0.0458734	NA			AL v. U	XM_020760457.1	0.000874522	0.0499445	NA
AL v. U	XM_020750770.1	1.51884e-09	4.78494e-07	NA			AL v. U	XM_020750155.1	0.000618724	0.045915	NA
AL v. U	XM_020755035.1	1.55779e-09	4.78494e-07	NA			AL v. U	XM_020763198.1	0.000627956	0.0459988	AK7			bank, W v. E	XM_020767230.1	6.44729e-06	0.0406506	NA
AL v. U	XM_020749277.1	1.7548e-09	5.24825e-07	NA			AL v. U	XM_020765809.1	0.000627953	0.0459988	NA			bank, W v. E	XM_020769839.1	7.15364e-06	0.0406506	NA
AL v. U	XM_020762325.1	1.8459e-09	5.37914e-07	NA			AL v. U	XM_020758913.1	0.000632361	0.0460246	NA
AL v. U	XM_020774114.1	2.17189e-09	6.17087e-07	NA			AL v. U	XM_020748743.1	0.000655125	0.0473738	NA
AL v. U	XM_020758910.1	4.3466e-09	1.18472e-06	NA			AL v. U	XM_020749234.1	0.000659244	0.0473738	NA
AL v. U	XM_020775403.1	4.37818e-09	1.18472e-06	NA			AL v. U	XM_020768567.1	0.000674226	0.0481457	NA
AL v. U	XM_020747058.1	1.27478e-08	3.36928e-06	NA			AL v. U	XM_020760749.1	0.000696324	0.0494129	NA
AL v. U	XM_020758673.1	1.40322e-08	3.62446e-06	NA
AL v. U	XM_020745336.1	2.68758e-08	6.78762e-06	NA			bank, W v. E	XM_020759062.1	1.32498e-34	1.50438e-30	CRY1
AL v. U	XM_020776224.1	3.03301e-08	7.49352e-06	Rx			bank, W v. E	XM_020753020.1	1.13711e-24	6.45539e-21	NA
AL v. U	XM_020746761.1	3.27585e-08	7.75626e-06	NA			bank, W v. E	XM_020768624.1	1.12522e-22	4.25858e-19	NA
AL v. U	XM_020751438.1	3.22174e-08	7.75626e-06	NA			bank, W v. E	XM_020749514.1	7.0895e-22	2.01236e-18	NA
AL v. U	XM_020748813.1	3.90318e-08	9.05298e-06	COMP			bank, W v. E	XM_020772872.1	2.0398e-19	4.63199e-16	NA
AL v. U	XM_020761672.1	4.14344e-08	9.41803e-06	NA			bank, W v. E	XM_020769901.1	1.58744e-18	3.00396e-15	NA
AL v. U	XM_020767594.1	4.84073e-08	1.07872e-05	MINA			bank, W v. E	XM_020764188.1	1.77094e-17	2.87246e-14	NA
AL v. U	XM_020745387.1	5.3457e-08	1.16834e-05	NA			bank, W v. E	XM_020749752.1	4.77768e-17	6.78072e-14	NPL
AL v. U	XM_020759525.1	6.79327e-08	1.45671e-05	NA			bank, W v. E	XM_020753111.1	1.68237e-14	2.12241e-11	NA
AL v. U	XM_020748036.1	7.00868e-08	1.47507e-05	POLN			bank, W v. E	XM_020761907.1	2.79089e-14	3.16878e-11	gt
AL v. U	XM_020762512.1	7.15482e-08	1.47845e-05	NA			bank, W v. E	XM_020773949.1	4.75892e-11	4.91207e-08	MAPK6
AL v. U	XM_020753989.1	7.54247e-08	1.53072e-05	NA			bank, W v. E	XM_020745607.1	3.68283e-10	3.48457e-07	NA
AL v. U	XM_020748388.1	9.99749e-08	1.99336e-05	NA			bank, W v. E	XM_020760877.1	5.41789e-10	4.7319e-07	NA
AL v. U	XM_020763744.1	1.09295e-07	2.14163e-05	NA			bank, W v. E	XM_020744859.1	9.40506e-10	7.6275e-07	SLC5A9
AL v. U	XM_020765809.1	1.17373e-07	2.26092e-05	NA			bank, W v. E	XM_020745606.1	2.12527e-09	1.60869e-06	NA
AL v. U	XM_020751107.1	1.31205e-07	2.48525e-05	NA			bank, W v. E	XM_020759095.1	1.67327e-08	1.18739e-05	NA
AL v. U	XM_020767935.1	1.43199e-07	2.66796e-05	NA			bank, W v. E	XM_020776235.1	5.05377e-08	3.37532e-05	NA
AL v. U	XM_020776164.1	1.96645e-07	3.60462e-05	NA			bank, W v. E	XM_020750594.1	8.26563e-08	4.94984e-05	NA
AL v. U	XM_020773370.1	2.12917e-07	3.84095e-05	NA			bank, W v. E	XM_020761269.1	8.28316e-08	4.94984e-05	NA
AL v. U	XM_020766300.1	2.28964e-07	4.0659e-05	NA			bank, W v. E	XM_020751748.1	1.03736e-07	5.62815e-05	NA
AL v. U	XM_020768932.1	2.68456e-07	4.67875e-05	NA			bank, W v. E	XM_020762430.1	1.09053e-07	5.62815e-05	NA
AL v. U	XM_020772211.1	2.74374e-07	4.67875e-05	NA			bank, W v. E	XM_020763039.1	1.04959e-07	5.62815e-05	LONRF1
AL v. U	XM_020773961.1	2.75826e-07	4.67875e-05	NA			bank, W v. E	XM_020757310.1	3.62702e-07	0.000179049	NA
AL v. U	XM_020746269.1	2.87584e-07	4.75957e-05	M1AP			bank, W v. E	XM_020767950.1	4.27812e-07	0.000202391	NA
AL v. U	XM_020760448.1	2.88966e-07	4.75957e-05	NA			bank, W v. E	XM_020775680.1	6.71608e-07	0.000305017	PPP1R3D
AL v. U	XM_020775320.1	2.93501e-07	4.76521e-05	NA			bank, W v. E	XM_020752016.1	7.59353e-07	0.000313405	NA
AL v. U	XM_020770343.1	3.2382e-07	5.1834e-05	NA			bank, W v. E	XM_020760920.1	7.60991e-07	0.000313405	NA
AL v. U	XM_020760565.1	3.9053e-07	6.16442e-05	NA			bank, W v. E	XM_020768088.1	7.72886e-07	0.000313405	TTLL9
AL v. U	XM_020747011.1	4.38542e-07	6.73518e-05	NA			bank, W v. E	XM_020766870.1	8.28141e-07	0.000313424	NA
AL v. U	XM_020763877.1	4.37293e-07	6.73518e-05	FLI1			bank, W v. E	XM_020775788.1	8.10783e-07	0.000313424	NA
AL v. U	XM_020765263.1	5.06431e-07	7.67411e-05	CHL1			bank, W v. E	XM_020749898.1	9.51638e-07	0.000348545	CLOCK
AL v. U	XM_020751503.1	5.77296e-07	8.63286e-05	NA			bank, W v. E	XM_020768157.1	1.06132e-06	0.000376569	NA
AL v. U	XM_020761103.1	6.206e-07	9.04942e-05	NPTX1			bank, W v. E	XM_020747350.1	1.62594e-06	0.000499028	NA
AL v. U	XM_020762523.1	6.21077e-07	9.04942e-05	NA			bank, W v. E	XM_020748017.1	1.61107e-06	0.000499028	NA
AL v. U	XM_020764760.1	6.86e-07	9.86885e-05	NA			bank, W v. E	XM_020752970.1	1.56786e-06	0.000499028	NA
AL v. U	XM_020759280.1	7.02627e-07	9.9817e-05	NA			bank, W v. E	XM_020760565.1	1.62622e-06	0.000499028	NA
AL v. U	XM_020754788.1	7.55193e-07	0.00010596	NA			bank, W v. E	XM_020769037.1	1.58931e-06	0.000499028	NA
AL v. U	XM_020760713.1	7.76552e-07	0.000107628	NA			bank, W v. E	XM_020749853.1	2.7615e-06	0.000803951	NA
AL v. U	XM_020765818.1	1.00489e-06	0.000137597	NA			bank, W v. E	XM_020752934.1	2.70127e-06	0.000803951	NA
AL v. U	XM_020752872.1	1.12129e-06	0.000149924	NA			bank, W v. E	XM_020768215.1	2.86058e-06	0.000811975	NA
AL v. U	XM_020765681.1	1.10843e-06	0.000149924	NA			bank, W v. E	XM_020774546.1	3.30818e-06	0.000916123	PRDX6
AL v. U	XM_020770021.1	1.33969e-06	0.000177041	NA			bank, W v. E	XM_020766935.1	4.40504e-06	0.00119083	NA
AL v. U	XM_020745832.1	1.44218e-06	0.000186255	NA			bank, W v. E	XM_020750699.1	5.05078e-06	0.00133364	NA
AL v. U	XM_020761791.1	1.43416e-06	0.000186255	NA			bank, W v. E	XM_020766659.1	5.26242e-06	0.00135396	NA
AL v. U	XM_020768119.1	1.62105e-06	0.000207002	KNDC1			bank, W v. E	XM_020775950.1	5.36622e-06	0.00135396	NA
AL v. U	XM_020762914.1	1.73249e-06	0.000218774	NA			bank, W v. E	XM_020751570.1	5.59e-06	0.00137976	NA
AL v. U	XM_020760749.1	1.79829e-06	0.000224588	NA			bank, W v. E	XM_020749671.1	5.7531e-06	0.0013898	NA
AL v. U	XM_020745987.1	1.88255e-06	0.000232556	NA			bank, W v. E	XM_020776981.1	7.22656e-06	0.00170938	STAG1
AL v. U	XM_020760955.1	1.91436e-06	0.000233943	NA			bank, W v. E	XM_020746099.1	8.29848e-06	0.00190731	NA
AL v. U	XM_020745556.1	2.12151e-06	0.000253799	NA			bank, W v. E	XM_020753057.1	8.73527e-06	0.00190731	NA
AL v. U	XM_020747510.1	2.10285e-06	0.000253799	NA			bank, W v. E	XM_020775392.1	8.57914e-06	0.00190731	NA
AL v. U	XM_020752623.1	2.44337e-06	0.00028926	NA			bank, W v. E	XM_020776165.1	8.43482e-06	0.00190731	PIWIL1
AL v. U	XM_020767367.1	2.55428e-06	0.000299272	NA			bank, W v. E	XM_020750973.1	9.18586e-06	0.00196785	NA
AL v. U	XM_020751139.1	2.90407e-06	0.000336784	NA			bank, W v. E	XM_020751394.1	9.94486e-06	0.00205298	NA
AL v. U	XM_020759796.1	3.67524e-06	0.00042191	NA			bank, W v. E	XM_020762799.1	9.84603e-06	0.00205298	NA
AL v. U	XM_020764454.1	3.72004e-06	0.000422782	NA			bank, W v. E	XM_020773959.1	1.12619e-05	0.00228335	NA
AL v. U	XM_020776553.1	4.47387e-06	0.000503421	NA			bank, W v. E	XM_020758577.1	1.35345e-05	0.00269597	NA
AL v. U	XM_020756536.1	4.53079e-06	0.000504828	NA			bank, W v. E	XM_020767610.1	1.51253e-05	0.0029609	NA
AL v. U	XM_020763843.1	5.05364e-06	0.000552955	NA			bank, W v. E	XM_020747238.1	1.54184e-05	0.00296712	NA
AL v. U	XM_020770358.1	5.06004e-06	0.000552955	NA			bank, W v. E	XM_020748385.1	1.80767e-05	0.00331037	NA
AL v. U	XM_020753111.1	5.15216e-06	0.00055766	NA			bank, W v. E	XM_020759484.1	1.76481e-05	0.00331037	NA
AL v. U	XM_020767559.1	5.54903e-06	0.000594951	NA			bank, W v. E	XM_020761584.1	1.78034e-05	0.00331037	GLB1L
AL v. U	XM_020767481.1	5.64619e-06	0.000597458	NA			bank, W v. E	XM_020751671.1	2.17742e-05	0.0039242	NA
AL v. U	XM_020770384.1	5.67756e-06	0.000597458	NA			bank, W v. E	XM_020745456.1	2.24408e-05	0.00395954	UNC5C
AL v. U	XM_020765415.1	5.7892e-06	0.000601592	NA			bank, W v. E	XM_020765169.1	2.26678e-05	0.00395954	NA
AL v. U	XM_020775494.1	5.82271e-06	0.000601592	NA			bank, W v. E	XM_020775677.1	2.39208e-05	0.0041151	NA
AL v. U	XM_020752970.1	6.09194e-06	0.000623738	NA			bank, W v. E	XM_020771748.1	2.43483e-05	0.00412614	NA
AL v. U	XM_020766566.1	6.42104e-06	0.000651563	NA			bank, W v. E	XM_020758502.1	2.56489e-05	0.00428261	NA
AL v. U	XM_020746267.1	6.86865e-06	0.000690816	NA			bank, W v. E	XM_020751839.1	2.67336e-05	0.00439904	NA
AL v. U	XM_020749671.1	7.23218e-06	0.000720998	NA			bank, W v. E	XM_020747380.1	2.9357e-05	0.00474996	TEN1
AL v. U	XM_020748233.1	7.4798e-06	0.0007392	NA			bank, W v. E	XM_020755096.1	2.97029e-05	0.00474996	NA
AL v. U	XM_020777082.1	7.99542e-06	0.000783344	NA			bank, W v. E	XM_020747851.1	3.1106e-05	0.00483805	NA
AL v. U	XM_020760059.1	8.77692e-06	0.000852562	NA			bank, W v. E	XM_020753765.1	3.10914e-05	0.00483805	NA
AL v. U	XM_020749496.1	9.09608e-06	0.000868714	NA			bank, W v. E	XM_020753362.1	3.26096e-05	0.0048717	NA
AL v. U	XM_020754419.1	9.07253e-06	0.000868714	NA			bank, W v. E	XM_020755188.1	3.19845e-05	0.0048717	NA
AL v. U	XM_020747303.1	9.60082e-06	0.000909278	NA			bank, W v. E	XM_020759514.1	3.25607e-05	0.0048717	NA
AL v. U	XM_020773858.1	1.15483e-05	0.00108468	ALAS1			bank, W v. E	XM_020744969.1	3.42103e-05	0.00504446	F2
AL v. U	XM_020759597.1	1.20466e-05	0.00111703	CCDC73			bank, W v. E	XM_020744768.1	3.47323e-05	0.00505577	NA
AL v. U	XM_020765481.1	1.20893e-05	0.00111703	NA			bank, W v. E	XM_020752908.1	3.64981e-05	0.00524556	NA
AL v. U	XM_020775672.1	1.29238e-05	0.00118451	NA			bank, W v. E	XM_020773402.1	3.70159e-05	0.00525349	NA
AL v. U	XM_020747940.1	1.31442e-05	0.00119507	NA			bank, W v. E	XM_020748386.1	3.85932e-05	0.00540972	NA
AL v. U	XM_020763959.1	1.3618e-05	0.00122832	NA			bank, W v. E	XM_020750443.1	4.2651e-05	0.00576791	NA
AL v. U	XM_020753582.1	1.41462e-05	0.00125701	NA			bank, W v. E	XM_020761011.1	4.26726e-05	0.00576791	NA
AL v. U	XM_020768123.1	1.41573e-05	0.00125701	NA			bank, W v. E	XM_020770137.1	4.19072e-05	0.00576791	NA
AL v. U	XM_020769842.1	1.52148e-05	0.00134044	NA			bank, W v. E	XM_020774472.1	4.3585e-05	0.00582192	NA
AL v. U	XM_020753120.1	1.58572e-05	0.00138628	NA			bank, W v. E	XM_020773165.1	4.48186e-05	0.00591709	NA
AL v. U	XM_020749234.1	1.61009e-05	0.00139685	NA			bank, W v. E	XM_020757412.1	4.57602e-05	0.00597197	NA
AL v. U	XM_020748743.1	1.65268e-05	0.00141223	NA			bank, W v. E	XM_020759486.1	4.63351e-05	0.00597828	NA
AL v. U	XM_020768810.1	1.64912e-05	0.00141223	NA			bank, W v. E	XM_020766843.1	4.71354e-05	0.0060132	NA
AL v. U	XM_020751865.1	1.73709e-05	0.00147329	NA			bank, W v. E	XM_020755757.1	5.04787e-05	0.00636817	NA
AL v. U	XM_020755910.1	1.77893e-05	0.00148658	NA			bank, W v. E	XM_020751411.1	5.29031e-05	0.00660068	NA
AL v. U	XM_020761470.1	1.77591e-05	0.00148658	NNT			bank, W v. E	XM_020770720.1	5.38997e-05	0.00665193	KIAA1751
AL v. U	XM_020749611.1	1.86051e-05	0.00154341	NA			bank, W v. E	XM_020753348.1	5.72562e-05	0.00699018	NA
AL v. U	XM_020768521.1	1.88525e-05	0.0015526	NA			bank, W v. E	XM_020767909.1	6.156e-05	0.00742845	MIS18BP1
AL v. U	XM_020751242.1	2.07691e-05	0.00169813	NA			bank, W v. E	XM_020771494.1	6.21545e-05	0.00742845	NA
AL v. U	XM_020767402.1	2.17716e-05	0.00176739	COTL1			bank, W v. E	XM_020775001.1	7.90201e-05	0.00934577	tud
AL v. U	XM_020760949.1	2.28281e-05	0.00184001	NA			bank, W v. E	XM_020760994.1	8.09781e-05	0.00947861	NA
AL v. U	XM_020761598.1	2.36976e-05	0.00189664	NA			bank, W v. E	XM_020753730.1	8.45067e-05	0.00969181	NA
AL v. U	XM_020749532.1	2.43095e-05	0.00191259	NA			bank, W v. E	XM_020758119.1	8.40441e-05	0.00969181	NA
AL v. U	XM_020757436.1	2.44017e-05	0.00191259	NA			bank, W v. E	XM_020746177.1	8.65773e-05	0.00982999	NA
AL v. U	XM_020762383.1	2.42408e-05	0.00191259	NA			bank, W v. E	XM_020757914.1	9.43661e-05	0.0106082	NA
AL v. U	XM_020749669.1	2.46385e-05	0.00191792	NA			bank, W v. E	XM_020759279.1	9.85849e-05	0.0109308	NA
AL v. U	XM_020755606.1	2.63098e-05	0.00203408	NA			bank, W v. E	XM_020771735.1	9.91607e-05	0.0109308	NA
AL v. U	XM_020769925.1	2.68999e-05	0.00206566	NA			bank, W v. E	XM_020772381.1	0.000103766	0.0113284	NA
AL v. U	XM_020758084.1	2.74821e-05	0.0020962	NA			bank, W v. E	XM_020767396.1	0.000105344	0.0113912	NA
AL v. U	XM_020751759.1	2.83617e-05	0.00214887	NA			bank, W v. E	XM_020766243.1	0.000106385	0.0113952	NA
AL v. U	XM_020756743.1	2.87231e-05	0.00216184	NA			bank, W v. E	XM_020775751.1	0.000111039	0.0117826	NA
AL v. U	XM_020750155.1	2.93604e-05	0.00219527	NA			bank, W v. E	XM_020756240.1	0.000115656	0.0120667	NA
AL v. U	XM_020758686.1	2.98032e-05	0.00221381	NA			bank, W v. E	XM_020763828.1	0.000115842	0.0120667	NA
AL v. U	XM_020751037.1	3.11933e-05	0.00230203	NA			bank, W v. E	XM_020763846.1	0.000118334	0.0122142	NA
AL v. U	XM_020771660.1	3.27008e-05	0.00238909	NA			bank, W v. E	XM_020754560.1	0.000120937	0.0123705	NA
AL v. U	XM_020775308.1	3.30037e-05	0.00238909	NA			bank, W v. E	XM_020749586.1	0.000132293	0.0134112	NA
AL v. U	XM_020775735.1	3.28253e-05	0.00238909	NA			bank, W v. E	XM_020758237.1	0.000138748	0.0139411	NA
AL v. U	XM_020770974.1	3.37123e-05	0.00242494	NA			bank, W v. E	XM_020765325.1	0.000143646	0.0143066	NA
AL v. U	XM_020761581.1	3.40314e-05	0.0024325	NA			bank, W v. E	XM_020745336.1	0.000152547	0.0150454	NA
AL v. U	XM_020752828.1	3.42515e-05	0.00243293	NA			bank, W v. E	XM_020771287.1	0.000153714	0.0150454	UNG
AL v. U	XM_020752370.1	3.55942e-05	0.00249378	NA			bank, W v. E	XM_020752281.1	0.000159792	0.0152461	CEP131
AL v. U	XM_020760457.1	3.57665e-05	0.00249378	NA			bank, W v. E	XM_020755418.1	0.000158207	0.0152461	NA
AL v. U	XM_020763829.1	3.53293e-05	0.00249378	NA			bank, W v. E	XM_020775568.1	0.000159106	0.0152461	NA
AL v. U	XM_020750567.1	3.79196e-05	0.00261186	NA			bank, W v. E	XM_020747346.1	0.000161244	0.0152564	NA
AL v. U	XM_020751841.1	3.77922e-05	0.00261186	NA			bank, W v. E	XM_020744897.1	0.000164639	0.0153222	NA
AL v. U	XM_020759127.1	3.92255e-05	0.00268553	NA			bank, W v. E	XM_020766844.1	0.00016428	0.0153222	NA
AL v. U	XM_020760878.1	3.95835e-05	0.00269381	NA			bank, W v. E	XM_020760940.1	0.000172727	0.0159443	NA
AL v. U	XM_020756165.1	4.24666e-05	0.00287281	HIST2H2AB			bank, W v. E	XM_020750394.1	0.000186007	0.0164994	NA
AL v. U	XM_020765544.1	4.43007e-05	0.00297916	NA			bank, W v. E	XM_020754168.1	0.000184778	0.0164994	RRP8
AL v. U	XM_020761833.1	4.6029e-05	0.00307717	NA			bank, W v. E	XM_020763150.1	0.000184265	0.0164994	NA
AL v. U	XM_020755114.1	4.74666e-05	0.00315472	NA			bank, W v. E	XM_020765621.1	0.000184265	0.0164994	NA
AL v. U	XM_020759208.1	4.79675e-05	0.00316948	NA			bank, W v. E	XM_020770706.1	0.000184747	0.0164994	NA
AL v. U	XM_020761605.1	4.85869e-05	0.00317558	NA			bank, W v. E	XM_020762764.1	0.000191143	0.0168235	BIRC5
AL v. U	XM_020765682.1	4.91776e-05	0.00317558	NA			bank, W v. E	XM_020752149.1	0.000200216	0.0172769	NA
AL v. U	XM_020769969.1	4.90937e-05	0.00317558	NA			bank, W v. E	XM_020760181.1	0.000199967	0.0172769	NA
AL v. U	XM_020776502.1	4.91719e-05	0.00317558	NA			bank, W v. E	XM_020774223.1	0.000200858	0.0172769	NA
AL v. U	XM_020757411.1	4.95353e-05	0.00318062	NA			bank, W v. E	XM_020776553.1	0.000204708	0.0174756	NA
AL v. U	XM_020754560.1	5.10342e-05	0.00325845	NA			bank, W v. E	XM_020758305.1	0.000207182	0.0175548	NA
AL v. U	XM_020759323.1	5.37845e-05	0.00341487	NA			bank, W v. E	XM_020760863.1	0.000209616	0.0176295	NA
AL v. U	XM_020755562.1	5.47107e-05	0.00345437	NA			bank, W v. E	XM_020757832.1	0.000215926	0.0178951	NA
AL v. U	XM_020751481.1	5.53277e-05	0.00345494	NA			bank, W v. E	XM_020767422.1	0.000214827	0.0178951	NA
AL v. U	XM_020762429.1	5.51554e-05	0.00345494	NA			bank, W v. E	XM_020773962.1	0.000217594	0.0179027	NA
AL v. U	XM_020745002.1	5.66924e-05	0.00349601	NA			bank, W v. E	XM_020774455.1	0.00022074	0.0180308	NA
AL v. U	XM_020758189.1	5.68067e-05	0.00349601	NA			bank, W v. E	XM_020760855.1	0.000223189	0.0181007	NA
AL v. U	XM_020775343.1	5.69082e-05	0.00349601	NA			bank, W v. E	XM_020762431.1	0.000232766	0.0187435	NA
AL v. U	XM_020761861.1	5.79923e-05	0.00354345	NA			bank, W v. E	XM_020777152.1	0.000234611	0.018759	NA
AL v. U	XM_020776030.1	5.84742e-05	0.0035538	NA			bank, W v. E	XM_020749669.1	0.000244332	0.0193996	NA
AL v. U	XM_020750385.1	6.01254e-05	0.00363471	NA			bank, W v. E	XM_020772395.1	0.000246848	0.0194633	NA
AL v. U	XM_020770434.1	6.08605e-05	0.00365968	NA			bank, W v. E	XM_020747537.1	0.00025332	0.0197	NA
AL v. U	XM_020750791.1	6.32639e-05	0.00378418	NA			bank, W v. E	XM_020749987.1	0.000252432	0.0197	NA
AL v. U	XM_020774532.1	6.576e-05	0.00391289	NA			bank, W v. E	XM_020747383.1	0.000264431	0.0202862	IFT81
AL v. U	XM_020768835.1	6.77476e-05	0.00401016	NA			bank, W v. E	XM_020759096.1	0.000263651	0.0202862	NPC2
AL v. U	XM_020773890.1	7.22363e-05	0.00425371	NA			bank, W v. E	XM_020762725.1	0.000266769	0.0203282	NA
AL v. U	XM_020746497.1	7.37923e-05	0.00429367	NA			bank, W v. E	XM_020764560.1	0.000277344	0.0209931	NA
AL v. U	XM_020751954.1	7.3392e-05	0.00429367	NA			bank, W v. E	XM_020745179.1	0.000281095	0.0211361	NA
AL v. U	XM_020768825.1	7.40483e-05	0.00429367	NA			bank, W v. E	XM_020745935.1	0.00029081	0.0214406	NA
AL v. U	XM_020754621.1	7.50691e-05	0.00433076	NA			bank, W v. E	XM_020760420.1	0.00029062	0.0214406	NA
AL v. U	XM_020762837.1	7.63902e-05	0.00438472	NA			bank, W v. E	XM_020775622.1	0.000288153	0.0214406	NA
AL v. U	XM_020771922.1	7.81595e-05	0.00446373	NA			bank, W v. E	XM_020749445.1	0.000296081	0.0216509	NA
AL v. U	XM_020768430.1	8.03319e-05	0.00456486	AGXT			bank, W v. E	XM_020775810.1	0.000297476	0.0216509	SMC2
AL v. U	XM_020755427.1	8.23234e-05	0.00465475	NA			bank, W v. E	XM_020750836.1	0.000302121	0.0217147	AURKA
AL v. U	XM_020776357.1	8.35318e-05	0.0046997	NA			bank, W v. E	XM_020753882.1	0.000302177	0.0217147	ULK4
AL v. U	XM_020760924.1	8.68479e-05	0.0048622	NA			bank, W v. E	XM_020755498.1	0.000307639	0.0219681	NA
AL v. U	XM_020770259.1	8.96732e-05	0.00499576	NA			bank, W v. E	XM_020770251.1	0.000310417	0.022028	UTP15
AL v. U	XM_020747556.1	9.05754e-05	0.00502141	NA			bank, W v. E	XM_020751037.1	0.000321648	0.0226832	NA
AL v. U	XM_020757429.1	9.24398e-05	0.0050999	NA			bank, W v. E	XM_020767761.1	0.000326755	0.0229011	NA
AL v. U	XM_020765740.1	9.38259e-05	0.00515136	NA			bank, W v. E	XM_020747019.1	0.000331648	0.0229606	NA
AL v. U	XM_020774775.1	9.6648e-05	0.00528079	Eno			bank, W v. E	XM_020753859.1	0.000330204	0.0229606	NA
AL v. U	XM_020748924.1	9.85149e-05	0.00535496	NA			bank, W v. E	XM_020750095.1	0.000335874	0.0229942	NA
AL v. U	XM_020776335.1	9.89478e-05	0.00535496	NA			bank, W v. E	XM_020752472.1	0.000336184	0.0229942	Bili
AL v. U	XM_020751030.1	0.000100142	0.00539389	NA			bank, W v. E	XM_020770260.1	0.000342616	0.0231552	NA
AL v. U	XM_020772395.1	0.000100821	0.00540489	NA			bank, W v. E	XM_020774774.1	0.000341819	0.0231552	FAM213B
AL v. U	XM_020751410.1	0.000101738	0.00542721	NA			bank, W v. E	XM_020753576.1	0.00034545	0.0232085	NA
AL v. U	XM_020770423.1	0.00010267	0.00542721	BHMT			bank, W v. E	XM_020770584.1	0.000350479	0.0234079	CLCN2
AL v. U	XM_020775677.1	0.000102353	0.00542721	NA			bank, W v. E	XM_020747691.1	0.000356319	0.0234679	NA
AL v. U	XM_020748254.1	0.000105546	0.00552781	NA			bank, W v. E	XM_020748275.1	0.000367777	0.0234679	NA
AL v. U	XM_020757257.1	0.000105098	0.00552781	NA			bank, W v. E	XM_020748472.1	0.000379563	0.0234679	NA
AL v. U	XM_020753768.1	0.000110994	0.00578648	NA			bank, W v. E	XM_020748524.1	0.00038308	0.0234679	NA
AL v. U	XM_020771958.1	0.000112884	0.00585809	NA			bank, W v. E	XM_020749019.1	0.000383646	0.0234679	NA
AL v. U	XM_020757783.1	0.000114491	0.0059145	NA			bank, W v. E	XM_020750749.1	0.000358403	0.0234679	NA
AL v. U	XM_020758807.1	0.000117652	0.00605031	NA			bank, W v. E	XM_020751023.1	0.000360456	0.0234679	NA
AL v. U	XM_020769554.1	0.000118225	0.00605238	NA			bank, W v. E	XM_020753066.1	0.000376186	0.0234679	NA
AL v. U	XM_020761405.1	0.000119678	0.00609929	NA			bank, W v. E	XM_020754388.1	0.000363647	0.0234679	NA
AL v. U	XM_020753671.1	0.000123051	0.00616911	LMTK2			bank, W v. E	XM_020757069.1	0.000374786	0.0234679	SNRNP200
AL v. U	XM_020754296.1	0.000123006	0.00616911	DMC1			bank, W v. E	XM_020762826.1	0.000384448	0.0234679	PCBD2
AL v. U	XM_020766602.1	0.000121974	0.00616911	NA			bank, W v. E	XM_020770655.1	0.000371791	0.0234679	NA
AL v. U	XM_020776165.1	0.000123219	0.00616911	PIWIL1			bank, W v. E	XM_020773727.1	0.00035723	0.0234679	NA
AL v. U	XM_020747299.1	0.000125056	0.00623359	NA			bank, W v. E	XM_020775559.1	0.000377164	0.0234679	NA
AL v. U	XM_020776223.1	0.000126031	0.00625475	hbn			bank, W v. E	XM_020776047.1	0.000383677	0.0234679	TXNDC8
AL v. U	XM_020773777.1	0.000132012	0.00652313	GMNN			bank, W v. E	XM_020777021.1	0.000379549	0.0234679	NA
AL v. U	XM_020757900.1	0.000135757	0.00667912	NA			bank, W v. E	XM_020756212.1	0.000389577	0.0236417	NA
AL v. U	XM_020751200.1	0.000138061	0.00673692	NA			bank, W v. E	XM_020766023.1	0.00039146	0.0236417	NA
AL v. U	XM_020771021.1	0.000138117	0.00673692	NA			bank, W v. E	XM_020771826.1	0.000393937	0.0236654	NA
AL v. U	XM_020757322.1	0.000143401	0.00696476	NA			bank, W v. E	XM_020776837.1	0.000404009	0.0241427	NA
AL v. U	XM_020758913.1	0.00014791	0.00715319	NA			bank, W v. E	XM_020767785.1	0.000413531	0.0245824	NA
AL v. U	XM_020764128.1	0.000149901	0.00721877	SCNM1			bank, W v. E	XM_020750257.1	0.000419547	0.0248101	NA
AL v. U	XM_020751748.1	0.000151311	0.0072559	NA			bank, W v. E	XM_020750731.1	0.000423113	0.0248913	NA
AL v. U	XM_020747710.1	0.000158523	0.00754442	NA			bank, W v. E	XM_020755877.1	0.00042676	0.0249393	NA
AL v. U	XM_020752932.1	0.000158922	0.00754442	NA			bank, W v. E	XM_020773000.1	0.000428321	0.0249393	LRRCC1
AL v. U	XM_020768324.1	0.000159319	0.00754442	NA			bank, W v. E	XM_020776426.1	0.000450342	0.0260877	NA
AL v. U	XM_020755960.1	0.000160123	0.00755104	NA			bank, W v. E	XM_020755427.1	0.000455585	0.0262574	NA
AL v. U	XM_020753752.1	0.000161284	0.00757436	NA			bank, W v. E	XM_020747282.1	0.00047772	0.0264587	NA
AL v. U	XM_020767550.1	0.000167485	0.00783319	NA			bank, W v. E	XM_020750742.1	0.000472291	0.0264587	ATRX
AL v. U	XM_020776681.1	0.000169833	0.00791046	NA			bank, W v. E	XM_020756088.1	0.000465402	0.0264587	NA
AL v. U	XM_020775971.1	0.000171189	0.00794108	NA			bank, W v. E	XM_020762683.1	0.000472742	0.0264587	NA
AL v. U	XM_020751236.1	0.000174544	0.00806381	NA			bank, W v. E	XM_020763162.1	0.000471833	0.0264587	ACSS1
AL v. U	XM_020748901.1	0.000176073	0.00809634	NA			bank, W v. E	XM_020764169.1	0.000475582	0.0264587	NA
AL v. U	XM_020762177.1	0.000176673	0.00809634	NA			bank, W v. E	XM_020770699.1	0.000470569	0.0264587	NA
AL v. U	XM_020770346.1	0.000183055	0.00835509	NA			bank, W v. E	XM_020776794.1	0.000473518	0.0264587	NA
AL v. U	XM_020771429.1	0.000184862	0.00840384	NA			bank, W v. E	XM_020750696.1	0.000481767	0.0265533	GLIPR2
AL v. U	XM_020772771.1	0.00018635	0.00843773	NA			bank, W v. E	XM_020775041.1	0.000493512	0.0270693	NA
AL v. U	XM_020745179.1	0.000195375	0.00881125	NA			bank, W v. E	XM_020757776.1	0.000499443	0.0272628	NA
AL v. U	XM_020773700.1	0.000202671	0.00910418	NA			bank, W v. E	XM_020761162.1	0.000505271	0.027449	NA
AL v. U	XM_020765331.1	0.000206031	0.00921867	NA			bank, W v. E	XM_020750618.1	0.00052043	0.0281379	NA
AL v. U	XM_020761190.1	0.000212448	0.00946849	NA			bank, W v. E	XM_020747213.1	0.000540557	0.0287216	NA
AL v. U	XM_020773240.1	0.000216163	0.00958266	NA			bank, W v. E	XM_020753157.1	0.000540111	0.0287216	NA
AL v. U	XM_020775132.1	0.000216696	0.00958266	NA			bank, W v. E	XM_020767862.1	0.000541298	0.0287216	DNAAF2
AL v. U	XM_020750063.1	0.000221216	0.00974464	NA			bank, W v. E	XM_020776033.1	0.000541344	0.0287216	SART1
AL v. U	XM_020755034.1	0.000229848	0.0100858	NA			bank, W v. E	XM_020751412.1	0.000555523	0.0293091	NA
AL v. U	XM_020776422.1	0.000233349	0.0102	NA			bank, W v. E	XM_020752294.1	0.000557581	0.0293091	NA
AL v. U	XM_020749338.1	0.000238389	0.0103804	FLRT2			bank, W v. E	XM_020748761.1	0.000586376	0.03043	SUB1
AL v. U	XM_020759991.1	0.000240499	0.0104323	NA			bank, W v. E	XM_020760712.1	0.000586946	0.03043	NA
AL v. U	XM_020757670.1	0.000242772	0.0104809	NA			bank, W v. E	XM_020761940.1	0.000582035	0.03043	NA
AL v. U	XM_020762587.1	0.000243462	0.0104809	NA			bank, W v. E	XM_020748475.1	0.000598518	0.0306043	NA
AL v. U	XM_020764045.1	0.000245618	0.0104942	NA			bank, W v. E	XM_020760180.1	0.00059847	0.0306043	NA
AL v. U	XM_020771195.1	0.000245402	0.0104942	NA			bank, W v. E	XM_020768718.1	0.000600598	0.0306043	NA
AL v. U	XM_020763084.1	0.000247277	0.0105255	NA			bank, W v. E	XM_020774668.1	0.000601089	0.0306043	NA
AL v. U	XM_020767869.1	0.000249685	0.0105883	NA			bank, W v. E	XM_020745038.1	0.000610146	0.0309268	NA
AL v. U	XM_020757506.1	0.00025232	0.0106603	NA			bank, W v. E	XM_020758801.1	0.000625741	0.0315763	NA
AL v. U	XM_020757775.1	0.00025373	0.0106802	NA			bank, W v. E	XM_020754376.1	0.000639695	0.0318557	NA
AL v. U	XM_020767860.1	0.000260644	0.0109307	NA			bank, W v. E	XM_020761497.1	0.000636775	0.0318557	PGAP3
AL v. U	XM_020749349.1	0.000270889	0.0112771	NA			bank, W v. E	XM_020773184.1	0.000638774	0.0318557	NA
AL v. U	XM_020758499.1	0.00027057	0.0112771	NA			bank, W v. E	XM_020748158.1	0.000662891	0.0328667	NA
AL v. U	XM_020766065.1	0.000272931	0.0113207	DTWD2			bank, W v. E	XM_020749352.1	0.000666333	0.0328936	NA
AL v. U	XM_020750382.1	0.000275453	0.0113837	NA			bank, W v. E	XM_020757415.1	0.000672297	0.032902	NA
AL v. U	XM_020749931.1	0.00027765	0.0114329	SCP1			bank, W v. E	XM_020759209.1	0.000669947	0.032902	NA
AL v. U	XM_020762678.1	0.000280161	0.0114947	NA			bank, W v. E	XM_020751143.1	0.000680178	0.0331448	NA
AL v. U	XM_020773612.1	0.000283337	0.0115832	NA			bank, W v. E	XM_020747574.1	0.000686195	0.0332951	NA
AL v. U	XM_020760181.1	0.000290455	0.0118316	NA			bank, W v. E	XM_020759187.1	0.00069256	0.0334609	NA
AL v. U	XM_020766023.1	0.00029249	0.0118438	NA			bank, W v. E	XM_020755651.1	0.000703218	0.0335961	NA
AL v. U	XM_020767931.1	0.000292837	0.0118438	NA			bank, W v. E	XM_020765145.1	0.000701382	0.0335961	NA
AL v. U	XM_020746921.1	0.000295041	0.0118906	LPCAT3			bank, W v. E	XM_020772837.1	0.000704235	0.0335961	NA
AL v. U	XM_020759396.1	0.000296517	0.0119078	NAT8L			bank, W v. E	XM_020763063.1	0.000711194	0.0337862	NA
AL v. U	XM_020754508.1	0.000300079	0.011986	NA			bank, W v. E	XM_020749676.1	0.000716945	0.0338568	NA
AL v. U	XM_020756742.1	0.000300573	0.011986	NA			bank, W v. E	XM_020765309.1	0.000718645	0.0338568	NA
AL v. U	XM_020757644.1	0.000306072	0.0121626	NA			bank, W v. E	XM_020775343.1	0.000726425	0.0340819	NA
AL v. U	XM_020756879.1	0.000313028	0.0123957	HSF2BP			bank, W v. E	XM_020749518.1	0.000732614	0.0342308	NA
AL v. U	XM_020764088.1	0.000315451	0.0124483	NA			bank, W v. E	XM_020776257.1	0.000738894	0.0343828	NA
AL v. U	XM_020764171.1	0.000316561	0.0124488	NA			bank, W v. E	XM_020750824.1	0.000751916	0.0348459	NSMCE2
AL v. U	XM_020751561.1	0.000324221	0.0127061	NA			bank, W v. E	XM_020748236.1	0.000756954	0.0349368	NA
AL v. U	XM_020762835.1	0.000327428	0.0127877	NA			bank, W v. E	XM_020758404.1	0.000771612	0.0354692	NA
AL v. U	XM_020759849.1	0.000330577	0.0128665	NA			bank, W v. E	XM_020746071.1	0.000779359	0.0355352	RAD51C
AL v. U	XM_020752936.1	0.00033323	0.0129255	PEMT			bank, W v. E	XM_020749891.1	0.000794957	0.0355352	NA
AL v. U	XM_020745678.1	0.000336714	0.0129702	NA			bank, W v. E	XM_020753833.1	0.000788616	0.0355352	CASC5
AL v. U	XM_020750012.1	0.000336753	0.0129702	NA			bank, W v. E	XM_020760984.1	0.000779902	0.0355352	NA
AL v. U	XM_020753020.1	0.000337807	0.0129702	NA			bank, W v. E	XM_020762615.1	0.00079124	0.0355352	NA
AL v. U	XM_020751044.1	0.000340583	0.0130328	NA			bank, W v. E	XM_020766709.1	0.000788522	0.0355352	NA
AL v. U	XM_020761815.1	0.000346199	0.0132032	NA			bank, W v. E	XM_020776657.1	0.000792339	0.0355352	NA
AL v. U	XM_020757349.1	0.00034798	0.0132267	MSH4			bank, W v. E	XM_020747246.1	0.00080054	0.0356444	NA
AL v. U	XM_020765070.1	0.000352486	0.0133533	NA			bank, W v. E	XM_020752137.1	0.000805763	0.0357369	NA
AL v. U	XM_020748806.1	0.000367363	0.0137713	NA			bank, W v. E	XM_020746437.1	0.000837498	0.0368882	NA
AL v. U	XM_020757195.1	0.000366141	0.0137713	ECE2			bank, W v. E	XM_020767709.1	0.00083822	0.0368882	NA
AL v. U	XM_020771348.1	0.000368365	0.0137713	NA			bank, W v. E	XM_020760660.1	0.000878648	0.0384845	COL2A1
AL v. U	XM_020775643.1	0.000366321	0.0137713	NA			bank, W v. E	XM_020767481.1	0.000881272	0.0384845	NA
AL v. U	XM_020757071.1	0.000378138	0.0140903	NA			bank, W v. E	XM_020751841.1	0.000899445	0.0391276	NA
AL v. U	XM_020747563.1	0.000388585	0.0144323	NA			bank, W v. E	XM_020744809.1	0.000943641	0.0405837	NA
AL v. U	XM_020764058.1	0.000390159	0.0144435	NA			bank, W v. E	XM_020760211.1	0.000940146	0.0405837	NA
AL v. U	XM_020751455.1	0.00039596	0.0145634	NA			bank, W v. E	XM_020770510.1	0.000938807	0.0405837	NA
AL v. U	XM_020753491.1	0.000395584	0.0145634	CYP46A1			bank, W v. E	XM_020761687.1	0.000965061	0.0413483	NA
AL v. U	XM_020770031.1	0.00040915	0.0149532	NA			bank, W v. E	XM_020749983.1	0.000978772	0.0417781	NA
AL v. U	XM_020771297.1	0.000409189	0.0149532	CCNB2			bank, W v. E	XM_020764443.1	0.00100346	0.0426714	NA
AL v. U	XM_020749020.1	0.000422015	0.0153725	NA			bank, W v. E	XM_020758886.1	0.00101002	0.0427904	NA
AL v. U	XM_020772638.1	0.000423933	0.015393	NA			bank, W v. E	XM_020757990.1	0.00101545	0.0428595	NA
AL v. U	XM_020752914.1	0.000432113	0.01564	NA			bank, W v. E	XM_020766712.1	0.00101921	0.0428595	RAD54B
AL v. U	XM_020772221.1	0.000448369	0.0161769	NKX6-1			bank, W v. E	XM_020753573.1	0.00104344	0.0436713	NA
AL v. U	XM_020747165.1	0.000449922	0.0161815	NA			bank, W v. E	XM_020762148.1	0.0010462	0.0436713	Msh6
AL v. U	XM_020748069.1	0.000452279	0.016215	NA			bank, W v. E	XM_020761696.1	0.00105263	0.0437784	HYOU1
AL v. U	XM_020746196.1	0.000461051	0.0164775	NA			bank, W v. E	XM_020763879.1	0.00106012	0.0438784	NA
AL v. U	XM_020748222.1	0.000462623	0.0164818	NA			bank, W v. E	XM_020776149.1	0.00106276	0.0438784	NA
AL v. U	XM_020750232.1	0.000464697	0.016504	NA			bank, W v. E	XM_020765617.1	0.00108125	0.0444803	NA
AL v. U	XM_020763198.1	0.000478083	0.0169265	AK7			bank, W v. E	XM_020746371.1	0.00109448	0.0448617	NA
AL v. U	XM_020768750.1	0.000483901	0.0170719	NA			bank, W v. E	XM_020766624.1	0.00110004	0.0449275	NA
AL v. U	XM_020773165.1	0.000485194	0.0170719	NA			bank, W v. E	XM_020758111.1	0.0011195	0.0453674	NA
AL v. U	XM_020749999.1	0.000488243	0.0171262	NA			bank, W v. E	XM_020765119.1	0.00112354	0.0453674	NA
AL v. U	XM_020748314.1	0.000493977	0.0172698	NA			bank, W v. E	XM_020765815.1	0.00112073	0.0453674	NA
AL v. U	XM_020768526.1	0.000495377	0.0172698	NA			bank, W v. E	XM_020776901.1	0.00112679	0.0453674	NA
AL v. U	XM_020754673.1	0.000497633	0.0172954	NA			bank, W v. E	XM_020754781.1	0.00114032	0.0454521	NA
AL v. U	XM_020759421.1	0.00049971	0.0173147	NA			bank, W v. E	XM_020755586.1	0.00114491	0.0454521	SGA1
AL v. U	XM_020748119.1	0.000501915	0.0173382	BRF2			bank, W v. E	XM_020767559.1	0.00114416	0.0454521	NA
AL v. U	XM_020767232.1	0.000511335	0.0176101	NA			bank, W v. E	XM_020775363.1	0.00113497	0.0454521	NA
AL v. U	XM_020760935.1	0.000521952	0.0179214	NA			bank, W v. E	XM_020772333.1	0.00116977	0.0462774	NA
AL v. U	XM_020757498.1	0.000523919	0.0179348	NA			bank, W v. E	XM_020765291.1	0.00117631	0.0463742	NA
AL v. U	XM_020762811.1	0.000537694	0.018351	NA			bank, W v. E	XM_020749464.1	0.00119948	0.0466654	NA
AL v. U	XM_020751394.1	0.0005567	0.0189428	NA			bank, W v. E	XM_020770343.1	0.00119141	0.0466654	NA
AL v. U	XM_020764532.1	0.000559392	0.0189776	NA			bank, W v. E	XM_020772000.1	0.00120013	0.0466654	LARP7
AL v. U	XM_020776981.1	0.000571266	0.0193227	STAG1			bank, W v. E	XM_020773605.1	0.0011984	0.0466654	NA
AL v. U	XM_020750583.1	0.000573792	0.0193506	NA			bank, W v. E	XM_020760433.1	0.00122894	0.0476226	GNAQ
AL v. U	XM_020745307.1	0.000593458	0.019779	NA			bank, W v. E	XM_020751306.1	0.00124259	0.0479877	NA
AL v. U	XM_020748832.1	0.000588512	0.019779	SLC25A36			bank, W v. E	XM_020757353.1	0.00128548	0.049344	NA
AL v. U	XM_020752840.1	0.000593219	0.019779	NA			bank, W v. E	XM_020771644.1	0.0012864	0.049344	CENPA
AL v. U	XM_020752854.1	0.000591116	0.019779	LRRC71			bank, W v. E	XM_020766564.1	0.00130112	0.0497403	NA
AL v. U	XM_020763602.1	0.000605816	0.0201319	NA			bank, W v. E	XM_020764431.1	0.00130602	0.0497603	NA
AL v. U	XM_020771648.1	0.000607685	0.0201351	NA
AL v. U	XM_020750946.1	0.000615528	0.0203357	NA
AL v. U	XM_020748491.1	0.000622436	0.0204131	NA
AL v. U	XM_020762646.1	0.000620013	0.0204131	NA
AL v. U	XM_020766259.1	0.00062326	0.0204131	NA
AL v. U	XM_020766696.1	0.000625903	0.0204408	NA
AL v. U	XM_020756660.1	0.000643244	0.0209469	NA
AL v. U	XM_020750824.1	0.000669712	0.0216721	NSMCE2
AL v. U	XM_020758352.1	0.000667961	0.0216721	NA
AL v. U	XM_020769201.1	0.000671234	0.0216721	NA
AL v. U	XM_020763997.1	0.000685992	0.0220603	NA
AL v. U	XM_020769133.1	0.000687139	0.0220603	NA
AL v. U	XM_020751568.1	0.000696436	0.0222957	NA
AL v. U	XM_020768763.1	0.000698451	0.0222975	NA
AL v. U	XM_020761295.1	0.000704964	0.0223797	NA
AL v. U	XM_020769126.1	0.000703499	0.0223797	NA
AL v. U	XM_020746464.1	0.000723419	0.0229015	NA
AL v. U	XM_020749103.1	0.000727138	0.0229553	NA
AL v. U	XM_020752624.1	0.000733426	0.0230897	NA
AL v. U	XM_020770655.1	0.000739128	0.023141	NA
AL v. U	XM_020771301.1	0.000738473	0.023141	NA
AL v. U	XM_020763696.1	0.000742487	0.0231823	NA
AL v. U	XM_020759779.1	0.000750353	0.0233637	NA
AL v. U	XM_020745677.1	0.000754881	0.0233952	NA
AL v. U	XM_020759514.1	0.000755482	0.0233952	NA
AL v. U	XM_020747246.1	0.000768085	0.0236566	NA
AL v. U	XM_020774358.1	0.000767878	0.0236566	NA
AL v. U	XM_020759867.1	0.000771481	0.023697	tor
AL v. U	XM_020758501.1	0.000780315	0.0239031	NA
AL v. U	XM_020762965.1	0.000782397	0.0239031	FGF6
AL v. U	XM_020765855.1	0.000786976	0.0239144	NA
AL v. U	XM_020776264.1	0.000785259	0.0239144	NA
AL v. U	XM_020769562.1	0.000801826	0.0243007	NA
AL v. U	XM_020747275.1	0.000811952	0.024477	NA
AL v. U	XM_020768323.1	0.000810598	0.024477	NA
AL v. U	XM_020769605.1	0.000822587	0.024732	NA
AL v. U	XM_020762287.1	0.000847158	0.0254036	NA
AL v. U	XM_020770360.1	0.000854626	0.0255277	NA
AL v. U	XM_020775982.1	0.00085579	0.0255277	NA
AL v. U	XM_020764056.1	0.000866579	0.0257818	NA
AL v. U	XM_020760410.1	0.000872182	0.0258202	NA
AL v. U	XM_020775684.1	0.000872413	0.0258202	NA
AL v. U	XM_020763347.1	0.000876169	0.025864	NA
AL v. U	XM_020756665.1	0.000885727	0.0260692	FAT4
AL v. U	XM_020775918.1	0.000887704	0.0260692	NA
AL v. U	XM_020774445.1	0.000891314	0.0261077	NA
AL v. U	XM_020758080.1	0.000897867	0.0262054	NA
AL v. U	XM_020772480.1	0.00089926	0.0262054	NA
AL v. U	XM_020771529.1	0.000922851	0.0267556	NA
AL v. U	XM_020773266.1	0.000921912	0.0267556	NA
AL v. U	XM_020761792.1	0.000944757	0.0273036	NA
AL v. U	XM_020764152.1	0.000946557	0.0273036	NA
AL v. U	XM_020753759.1	0.000955191	0.0274135	NA
AL v. U	XM_020760709.1	0.00095288	0.0274135	NA
AL v. U	XM_020770681.1	0.000972112	0.0278288	NA
AL v. U	XM_020751723.1	0.000983024	0.0280002	NA
AL v. U	XM_020753783.1	0.000981469	0.0280002	NA
AL v. U	XM_020767975.1	0.000989819	0.0281232	NA
AL v. U	XM_020752031.1	0.00101493	0.0287648	NA
AL v. U	XM_020750908.1	0.0010231	0.0288523	NA
AL v. U	XM_020757666.1	0.00102072	0.0288523	XXYLT1
AL v. U	XM_020748240.1	0.00102852	0.0288633	NA
AL v. U	XM_020769367.1	0.00102857	0.0288633	NA
AL v. U	XM_020749605.1	0.00106936	0.0298355	NA
AL v. U	XM_020755553.1	0.00107109	0.0298355	NA
AL v. U	XM_020771360.1	0.00106923	0.0298355	NA
AL v. U	XM_020770239.1	0.0010803	0.0300186	NA
AL v. U	XM_020751192.1	0.00108556	0.0300913	NA
AL v. U	XM_020761108.1	0.00113012	0.0312503	NA
AL v. U	XM_020749518.1	0.00113929	0.0312755	NA
AL v. U	XM_020759923.1	0.00113849	0.0312755	NA
AL v. U	XM_020773260.1	0.00113879	0.0312755	NA
AL v. U	XM_020758258.1	0.00115009	0.0313889	NA
AL v. U	XM_020769058.1	0.00115171	0.0313889	NA
AL v. U	XM_020774706.1	0.00115152	0.0313889	NA
AL v. U	XM_020771850.1	0.00115506	0.0314049	NA
AL v. U	XM_020775059.1	0.00117008	0.0317374	NA
AL v. U	XM_020766847.1	0.00117412	0.0317712	NA
AL v. U	XM_020757332.1	0.00119141	0.0321625	NA
AL v. U	XM_020769981.1	0.00121642	0.0327598	NA
AL v. U	XM_020776231.1	0.00122878	0.0330144	NA
AL v. U	XM_020751092.1	0.00124435	0.0333539	NA
AL v. U	XM_020748660.1	0.00124894	0.0333981	NA
AL v. U	XM_020745899.1	0.00126141	0.0336523	NA
AL v. U	XM_020764086.1	0.00127757	0.0340036	NA
AL v. U	XM_020750017.1	0.00129198	0.0343068	NA
AL v. U	XM_020757739.1	0.00130257	0.0345075	NA
AL v. U	XM_020763794.1	0.00133723	0.0353433	NA
AL v. U	XM_020760783.1	0.00135204	0.0356517	NA
AL v. U	XM_020753366.1	0.00135553	0.0356611	NA
AL v. U	XM_020753442.1	0.0013632	0.0357802	ABCB11
AL v. U	XM_020755033.1	0.00137251	0.0359413	NA
AL v. U	XM_020747748.1	0.00137826	0.0360091	NA
AL v. U	XM_020757019.1	0.00139295	0.0362263	NA
AL v. U	XM_020774527.1	0.00138979	0.0362263	NA
AL v. U	XM_020750323.1	0.00140696	0.0365071	C12orf56
AL v. U	XM_020761053.1	0.00142326	0.036846	NA
AL v. U	XM_020769901.1	0.00144268	0.0372639	NA
AL v. U	XM_020753953.1	0.00147008	0.0377591	IDH2
AL v. U	XM_020758308.1	0.00146983	0.0377591	NA
AL v. U	XM_020773503.1	0.00147182	0.0377591	NA
AL v. U	XM_020751312.1	0.00147913	0.0378017	NA
AL v. U	XM_020754620.1	0.00148165	0.0378017	NA
AL v. U	XM_020762392.1	0.00148346	0.0378017	NA
AL v. U	XM_020748386.1	0.00149525	0.0380168	NA
AL v. U	XM_020745273.1	0.00149945	0.0380386	NA
AL v. U	XM_020756186.1	0.00150761	0.0380755	NA
AL v. U	XM_020776609.1	0.00150629	0.0380755	NA
AL v. U	XM_020760226.1	0.00155319	0.0390841	NA
AL v. U	XM_020760855.1	0.00155442	0.0390841	NA
AL v. U	XM_020746529.1	0.00156779	0.0393333	NA
AL v. U	XM_020761199.1	0.00158124	0.0395833	NA
AL v. U	XM_020753458.1	0.00160065	0.039981	NA
AL v. U	XM_020751018.1	0.00161167	0.040168	AK2
AL v. U	XM_020763428.1	0.00164474	0.0409025	MDH1
AL v. U	XM_020748151.1	0.00166176	0.0412357	PTDSS2
AL v. U	XM_020744983.1	0.00170143	0.042128	NA
AL v. U	XM_020762204.1	0.00171884	0.0424666	NA
AL v. U	XM_020771262.1	0.00172258	0.0424668	NA
AL v. U	XM_020769804.1	0.0017266	0.0424736	IRF1
AL v. U	XM_020759103.1	0.00173035	0.042474	ACP2
AL v. U	XM_020756949.1	0.00175303	0.0428561	CDT1
AL v. U	XM_020770528.1	0.00175346	0.0428561	NA
AL v. U	XM_020759069.1	0.00177173	0.0431172	NA
AL v. U	XM_020768777.1	0.00177107	0.0431172	PREP
AL v. U	XM_020752666.1	0.00179405	0.043567	NA
AL v. U	XM_020745240.1	0.00179832	0.0435776	NA
AL v. U	XM_020761474.1	0.00180496	0.0436454	NNT
AL v. U	XM_020754755.1	0.00182206	0.0439653	NA
AL v. U	XM_020751399.1	0.00183844	0.044231	NA
AL v. U	XM_020765309.1	0.00184085	0.044231	NA
AL v. U	XM_020775174.1	0.00185179	0.0444001	NA
AL v. U	XM_020751199.1	0.00185943	0.0444893	NA
AL v. U	XM_020770469.1	0.00186408	0.0445069	NA
AL v. U	XM_020774117.1	0.00186852	0.0445193	NA
AL v. U	XM_020761023.1	0.00189772	0.0451204	NA
AL v. U	XM_020754931.1	0.00192204	0.0456033	NA
AL v. U	XM_020770422.1	0.00193698	0.045862	NOP58
AL v. U	XM_020761691.1	0.00195794	0.0461808	NA
AL v. U	XM_020772529.1	0.00196263	0.0461808	NA
AL v. U	XM_020775692.1	0.00195979	0.0461808	NA
AL v. U	XM_020746530.1	0.00196839	0.0462206	NA
AL v. U	XM_020752762.1	0.00198552	0.0465267	NA
AL v. U	XM_020748286.1	0.001992	0.0465824	NA
AL v. U	XM_020756008.1	0.00200459	0.0467805	NA
AL v. U	XM_020751434.1	0.00201338	0.0468871	NA
AL v. U	XM_020751854.1	0.00201741	0.0468871	NA
AL v. U	XM_020773299.1	0.00202536	0.046976	KIAA0319L
AL v. U	XM_020762726.1	0.00206449	0.047786	NA
AL v. U	XM_020774734.1	0.00207107	0.047841	HMCN2
AL v. U	XM_020770233.1	0.00208168	0.0479885	NA
AL v. U	XM_020765963.1	0.00211088	0.0485632	TOMM40L
AL v. U	XM_020776383.1	0.0021358	0.0490371	NA
AL v. U	XM_020760729.1	0.00214111	0.0490598	NA
AL v. U	XM_020744916.1	0.00218361	0.0497891	NA
AL v. U	XM_020757511.1	0.00218215	0.0497891	NA
AL v. U	XM_020764186.1	0.00218608	0.0497891	NA
bank, W v. E	XM_020745607.1	8.87198e-09	5.0415e-05	NA
bank, W v. E	XM_020752934.1	8.60398e-09	5.0415e-05	NA
bank, W v. E	XM_020751748.1	4.19112e-08	0.000158773	NA
bank, W v. E	XM_020759486.1	1.02422e-07	0.000291007	NA
bank, W v. E	XM_020760877.1	3.33086e-07	0.000757105	NA
bank, W v. E	XM_020769901.1	4.64344e-07	0.000879544	NA
bank, W v. E	XM_020745606.1	1.13949e-06	0.00185004	NA
bank, W v. E	XM_020752294.1	3.84041e-06	0.00506885	NA
bank, W v. E	XM_020770343.1	4.01405e-06	0.00506885	NA
bank, W v. E	XM_020753157.1	5.03241e-06	0.00571105	NA
bank, W v. E	XM_020760565.1	5.52763e-06	0.00571105	NA
bank, W v. E	XM_020766935.1	6.36306e-06	0.00602635	NA
bank, W v. E	XM_020746099.1	7.05024e-06	0.00616353	NA
bank, W v. E	XM_020752828.1	1.30625e-05	0.0106039	NA
bank, W v. E	XM_020775055.1	1.50701e-05	0.0114181	NA
bank, W v. E	XM_020748017.1	1.67978e-05	0.0116181	NA
bank, W v. E	XM_020758886.1	1.73785e-05	0.0116181	NA
bank, W v. E	XM_020761162.1	1.95784e-05	0.0123616	NA
bank, W v. E	XM_020749671.1	2.70493e-05	0.0153708	NA
bank, W v. E	XM_020750095.1	2.58527e-05	0.0153708	NA
bank, W v. E	XM_020750696.1	2.99242e-05	0.0161947	GLIPR2
bank, W v. E	XM_020774472.1	3.39567e-05	0.0175417	NA
bank, W v. E	XM_020764088.1	4.0252e-05	0.0192609	NA
bank, W v. E	XM_020775677.1	4.06742e-05	0.0192609	NA
bank, W v. E	XM_020753142.1	5.10447e-05	0.0232049	LOXHD1
bank, W v. E	XM_020749669.1	5.73693e-05	0.0244959	NA
bank, W v. E	XM_020760433.1	5.81953e-05	0.0244959	GNAQ
bank, W v. E	XM_020749464.1	6.35838e-05	0.0258082	NA
bank, W v. E	XM_020748385.1	6.64664e-05	0.0260479	NA
bank, W v. E	XM_020762799.1	0.000114588	0.0434096	NA
bank, W v. E	XM_020751143.1	0.000131821	0.0443178	NA
bank, W v. E	XM_020751772.1	0.00012304	0.0443178	NA
bank, W v. E	XM_020752459.1	0.000140782	0.0443178	NA
bank, W v. E	XM_020753020.1	0.000133296	0.0443178	NA
bank, W v. E	XM_020755096.1	0.000144282	0.0443178	NA
bank, W v. E	XM_020763551.1	0.000144181	0.0443178	NA
bank, W v. E	XM_020771494.1	0.000133249	0.0443178	NA
bank, W v. E	XM_020749514.1	0.000153903	0.0456443	NA
bank, W v. E	XM_020749898.1	0.0001598	0.0456443	CLOCK
bank, W v. E	XM_020754338.1	0.000161349	0.0456443	NA
bank, W v. E	XM_020762725.1	0.000164665	0.0456443	NA
species, fr v. of	XM_020745978.1	7.89235e-46	8.96966e-42	NA
species, fr v. of	XM_020771902.1	4.33514e-38	2.46344e-34	NA
species, fr v. of	XM_020766090.1	1.0699e-35	4.05314e-32	NA
species, fr v. of	XM_020745535.1	2.22981e-33	6.33543e-30	rkpG
species, fr v. of	XM_020776474.1	4.98789e-22	1.13375e-18	NA
species, fr v. of	XM_020752735.1	3.91224e-21	7.41043e-18	NA
species, fr v. of	XM_020756071.1	7.64243e-21	1.2408e-17	NA
species, fr v. of	XM_020775486.1	5.01018e-20	7.11759e-17	NA
species, fr v. of	XM_020766556.1	1.70847e-19	2.15742e-16	TNC
species, fr v. of	XM_020757021.1	1.12196e-18	1.16927e-15	NA
species, fr v. of	XM_020775976.1	1.13172e-18	1.16927e-15	Rab3
species, fr v. of	XM_020745097.1	3.78937e-18	3.58885e-15	NA
species, fr v. of	XM_020767216.1	4.23988e-18	3.70663e-15	NA
species, fr v. of	XM_020748781.1	4.77246e-18	3.87421e-15	NA
species, fr v. of	XM_020771443.1	3.57411e-17	2.70798e-14	NA
species, fr v. of	XM_020759062.1	5.54812e-17	3.9409e-14	CRY1
species, fr v. of	XM_020762880.1	8.18577e-17	5.47242e-14	NA
species, fr v. of	XM_020755278.1	1.23528e-16	7.01945e-14	NA
species, fr v. of	XM_020761583.1	1.22715e-16	7.01945e-14	NA
species, fr v. of	XM_020766070.1	1.22507e-16	7.01945e-14	NA
species, fr v. of	XM_020764555.1	1.35443e-16	7.33005e-14	NA
species, fr v. of	XM_020754429.1	1.72601e-16	8.91643e-14	NA
species, fr v. of	XM_020752699.1	2.25216e-16	1.11286e-13	NA
species, fr v. of	XM_020749133.1	2.82815e-16	1.33925e-13	NA
species, fr v. of	XM_020757483.1	7.4766e-16	3.39886e-13	CLN3
species, fr v. of	XM_020760877.1	9.26879e-16	4.05153e-13	NA
species, fr v. of	XM_020768567.1	1.69566e-15	7.13747e-13	NA
species, fr v. of	XM_020775791.1	2.49231e-15	1.01161e-12	NA
species, fr v. of	XM_020756280.1	4.64611e-15	1.8208e-12	NA
species, fr v. of	XM_020753111.1	9.00962e-15	3.41314e-12	NA
species, fr v. of	XM_020753725.1	9.5684e-15	3.5079e-12	MAP3K2
species, fr v. of	XM_020769033.1	1.07095e-14	3.80355e-12	NA
species, fr v. of	XM_020771460.1	1.61236e-14	5.55288e-12	NA
species, fr v. of	XM_020753829.1	2.61839e-14	8.75234e-12	NA
species, fr v. of	XM_020746523.1	3.06713e-14	9.95941e-12	NA
species, fr v. of	XM_020774773.1	3.3497e-14	1.05748e-11	NA
species, fr v. of	XM_020766698.1	3.82278e-14	1.17421e-11	NA
species, fr v. of	XM_020767543.1	4.33969e-14	1.29791e-11	NA
species, fr v. of	XM_020749898.1	5.85831e-14	1.70717e-11	CLOCK
species, fr v. of	XM_020762408.1	7.22106e-14	2.05168e-11	NA
species, fr v. of	XM_020750382.1	9.43408e-14	2.61508e-11	NA
species, fr v. of	XM_020775239.1	1.21448e-13	3.28632e-11	NA
species, fr v. of	XM_020755712.1	1.6265e-13	4.29887e-11	NA
species, fr v. of	XM_020744961.1	2.04413e-13	5.24527e-11	NA
species, fr v. of	XM_020757897.1	2.07688e-13	5.24527e-11	NA
species, fr v. of	XM_020758385.1	5.33593e-13	1.31832e-10	OLFML2B
species, fr v. of	XM_020758776.1	7.908e-13	1.91222e-10	NA
species, fr v. of	XM_020762716.1	9.80113e-13	2.32062e-10	NA
species, fr v. of	XM_020762742.1	2.92465e-12	6.78339e-10	NA
species, fr v. of	XM_020753183.1	3.61367e-12	8.21387e-10	ITFG1
species, fr v. of	XM_020752737.1	5.45606e-12	1.21585e-09	WDR53
species, fr v. of	XM_020748346.1	6.38398e-12	1.36894e-09	NA
species, fr v. of	XM_020762055.1	6.2649e-12	1.36894e-09	NA
species, fr v. of	XM_020746561.1	1.11217e-11	2.31083e-09	NA
species, fr v. of	XM_020755805.1	1.11831e-11	2.31083e-09	NA
species, fr v. of	XM_020774530.1	2.56329e-11	5.20211e-09	qor
species, fr v. of	XM_020756059.1	4.02655e-11	8.02837e-09	NA
species, fr v. of	XM_020772945.1	4.28926e-11	8.40472e-09	C18orf8
species, fr v. of	XM_020775624.1	4.68858e-11	9.03147e-09	NA
species, fr v. of	XM_020758566.1	5.42218e-11	1.01022e-08	NA
species, fr v. of	XM_020776681.1	5.3619e-11	1.01022e-08	NA
species, fr v. of	XM_020771244.1	6.16689e-11	1.12967e-08	NA
species, fr v. of	XM_020774140.1	6.26214e-11	1.12967e-08	NA
species, fr v. of	XM_020762351.1	6.82709e-11	1.21234e-08	NA
species, fr v. of	XM_020747982.1	7.22073e-11	1.24339e-08	GLRX3
species, fr v. of	XM_020771796.1	7.12453e-11	1.24339e-08	AP4S1
species, fr v. of	XM_020757302.1	8.56011e-11	1.45202e-08	NA
species, fr v. of	XM_020758912.1	1.16809e-10	1.95225e-08	NA
species, fr v. of	XM_020763789.1	1.33419e-10	2.19755e-08	NA
species, fr v. of	XM_020773893.1	1.49088e-10	2.42055e-08	NA
species, fr v. of	XM_020765208.1	1.67458e-10	2.68051e-08	NA
species, fr v. of	XM_020751748.1	2.12103e-10	3.34799e-08	NA
species, fr v. of	XM_020753020.1	2.19875e-10	3.42312e-08	NA
species, fr v. of	XM_020747876.1	2.38847e-10	3.66823e-08	NA
species, fr v. of	XM_020759843.1	2.83762e-10	4.24336e-08	NA
species, fr v. of	XM_020762688.1	2.81287e-10	4.24336e-08	NA
species, fr v. of	XM_020747584.1	3.36792e-10	4.97097e-08	NA
species, fr v. of	XM_020759286.1	3.462e-10	5.04431e-08	NA
species, fr v. of	XM_020759972.1	3.9114e-10	5.62698e-08	NA
species, fr v. of	XM_020759414.1	4.00171e-10	5.68493e-08	NA
species, fr v. of	XM_020761921.1	4.83979e-10	6.76313e-08	NA
species, fr v. of	XM_020775669.1	4.87969e-10	6.76313e-08	NA
species, fr v. of	XM_020769901.1	6.60053e-10	9.03796e-08	NA
species, fr v. of	XM_020777194.1	7.08128e-10	9.5808e-08	CASP8
species, fr v. of	XM_020761678.1	8.39803e-10	1.11339e-07	NA
species, fr v. of	XM_020769606.1	8.42514e-10	1.11339e-07	NA
species, fr v. of	XM_020745957.1	9.20214e-10	1.18132e-07	NA
species, fr v. of	XM_020752106.1	9.0781e-10	1.18132e-07	NA
species, fr v. of	XM_020770966.1	9.25095e-10	1.18132e-07	PRPSAP1
species, fr v. of	XM_020771746.1	1.02468e-09	1.27972e-07	SCP1
species, fr v. of	XM_020777275.1	1.0151e-09	1.27972e-07	NA
species, fr v. of	XM_020761405.1	1.62104e-09	2.00251e-07	NA
species, fr v. of	XM_020773344.1	1.83454e-09	2.24188e-07	NA
species, fr v. of	XM_020750566.1	1.86555e-09	2.25553e-07	NA
species, fr v. of	XM_020754057.1	2.00815e-09	2.40238e-07	NA
species, fr v. of	XM_020763349.1	2.13989e-09	2.53332e-07	NA
species, fr v. of	XM_020748240.1	3.65149e-09	4.27827e-07	NA
species, fr v. of	XM_020763768.1	3.87113e-09	4.48933e-07	NA
species, fr v. of	XM_020762603.1	4.48258e-09	5.14591e-07	NA
species, fr v. of	XM_020754895.1	5.26937e-09	5.98864e-07	NA
species, fr v. of	XM_020760750.1	5.69521e-09	6.40852e-07	NA
species, fr v. of	XM_020768328.1	6.15012e-09	6.85256e-07	NA
species, fr v. of	XM_020744831.1	6.59407e-09	7.27588e-07	NA
species, fr v. of	XM_020753057.1	7.1363e-09	7.79847e-07	NA
species, fr v. of	XM_020769797.1	9.13365e-09	9.88609e-07	NA
species, fr v. of	XM_020764505.1	9.98703e-09	1.07078e-06	NA
species, fr v. of	XM_020752736.1	1.08194e-08	1.14918e-06	NA
species, fr v. of	XM_020755609.1	1.2631e-08	1.31699e-06	NA
species, fr v. of	XM_020758318.1	1.26066e-08	1.31699e-06	NA
species, fr v. of	XM_020765680.1	1.41266e-08	1.45953e-06	NA
species, fr v. of	XM_020755009.1	1.53794e-08	1.57465e-06	NA
species, fr v. of	XM_020758873.1	1.64843e-08	1.67272e-06	NA
species, fr v. of	XM_020770272.1	1.71347e-08	1.72332e-06	NA
species, fr v. of	XM_020764998.1	1.93566e-08	1.92972e-06	RPS10
species, fr v. of	XM_020759505.1	1.99317e-08	1.96977e-06	NA
species, fr v. of	XM_020768360.1	2.06482e-08	2.02299e-06	NA
species, fr v. of	XM_020754612.1	2.554e-08	2.48088e-06	BDH2
species, fr v. of	XM_020750710.1	2.6522e-08	2.53296e-06	GALR1
species, fr v. of	XM_020754748.1	2.64349e-08	2.53296e-06	NA
species, fr v. of	XM_020753922.1	2.7217e-08	2.57767e-06	RPL13
species, fr v. of	XM_020757230.1	2.94688e-08	2.76788e-06	DCTN4
species, fr v. of	XM_020768132.1	2.99401e-08	2.7891e-06	NOA1
species, fr v. of	XM_020758047.1	3.07763e-08	2.84368e-06	NA
species, fr v. of	XM_020763347.1	3.12517e-08	2.84993e-06	NA
species, fr v. of	XM_020766357.1	3.13455e-08	2.84993e-06	NA
species, fr v. of	XM_020751338.1	3.93775e-08	3.55179e-06	NA
species, fr v. of	XM_020745850.1	4.96114e-08	4.43963e-06	GLB1L2
species, fr v. of	XM_020763007.1	5.49219e-08	4.87646e-06	NA
species, fr v. of	XM_020777185.1	6.26109e-08	5.51607e-06	NA
species, fr v. of	XM_020756652.1	6.42439e-08	5.57353e-06	NA
species, fr v. of	XM_020769387.1	6.3993e-08	5.57353e-06	NA
species, fr v. of	XM_020776669.1	6.58121e-08	5.66632e-06	NA
species, fr v. of	XM_020762044.1	6.8012e-08	5.8117e-06	NA
species, fr v. of	XM_020755333.1	6.89667e-08	5.8493e-06	NA
species, fr v. of	XM_020756234.1	7.21275e-08	6.07207e-06	NA
species, fr v. of	XM_020761754.1	7.75252e-08	6.47849e-06	NA
species, fr v. of	XM_020768238.1	8.19789e-08	6.80066e-06	NA
species, fr v. of	XM_020761195.1	8.3605e-08	6.88529e-06	NA
species, fr v. of	XM_020764455.1	9.17242e-08	7.49961e-06	NA
species, fr v. of	XM_020750854.1	1.01052e-07	8.08768e-06	PRDM6
species, fr v. of	XM_020755586.1	1.00716e-07	8.08768e-06	SGA1
species, fr v. of	XM_020775527.1	9.98743e-08	8.08768e-06	NA
species, fr v. of	XM_020751991.1	1.09122e-07	8.67254e-06	NA
species, fr v. of	XM_020745597.1	1.20376e-07	9.50049e-06	NA
species, fr v. of	XM_020747894.1	1.34907e-07	1.05739e-05	NA
species, fr v. of	XM_020748135.1	1.39769e-07	1.088e-05	NA
species, fr v. of	XM_020764100.1	1.41282e-07	1.0923e-05	MB21D1
species, fr v. of	XM_020756939.1	1.43412e-07	1.10127e-05	NA
species, fr v. of	XM_020758977.1	1.45789e-07	1.11201e-05	XRCC2
species, fr v. of	XM_020773911.1	1.58213e-07	1.19873e-05	NA
species, fr v. of	XM_020772976.1	1.62297e-07	1.22153e-05	NA
species, fr v. of	XM_020775353.1	1.64868e-07	1.23272e-05	NA
species, fr v. of	XM_020768946.1	1.83644e-07	1.36413e-05	NA
species, fr v. of	XM_020766531.1	1.97792e-07	1.45968e-05	NA
species, fr v. of	XM_020752682.1	2.11822e-07	1.55314e-05	ISOC2
species, fr v. of	XM_020760342.1	2.24407e-07	1.63486e-05	NA
species, fr v. of	XM_020768719.1	2.26512e-07	1.63969e-05	NA
species, fr v. of	XM_020748857.1	2.49677e-07	1.79594e-05	GTPBP8
species, fr v. of	XM_020754894.1	2.56614e-07	1.82276e-05	NA
species, fr v. of	XM_020761909.1	2.56402e-07	1.82276e-05	NA
species, fr v. of	XM_020758879.1	2.74166e-07	1.93534e-05	NA
species, fr v. of	XM_020773741.1	2.91255e-07	2.04328e-05	NA
species, fr v. of	XM_020756171.1	3.14771e-07	2.19471e-05	NA
species, fr v. of	XM_020755210.1	3.33535e-07	2.28351e-05	NA
species, fr v. of	XM_020765049.1	3.29673e-07	2.28351e-05	NA
species, fr v. of	XM_020765073.1	3.33226e-07	2.28351e-05	NA
species, fr v. of	XM_020746755.1	3.55133e-07	2.41682e-05	NA
species, fr v. of	XM_020773294.1	3.63198e-07	2.45699e-05	NA
species, fr v. of	XM_020756388.1	3.90892e-07	2.62869e-05	NA
species, fr v. of	XM_020761042.1	3.98035e-07	2.66098e-05	NA
species, fr v. of	XM_020754749.1	4.38431e-07	2.9139e-05	HRH2
species, fr v. of	XM_020754811.1	4.58803e-07	3.03157e-05	Cda5
species, fr v. of	XM_020752962.1	4.9633e-07	3.24183e-05	NA
species, fr v. of	XM_020775029.1	4.95004e-07	3.24183e-05	NA
species, fr v. of	XM_020763129.1	5.20566e-07	3.3615e-05	NA
species, fr v. of	XM_020775729.1	5.19173e-07	3.3615e-05	NA
species, fr v. of	XM_020757017.1	5.53759e-07	3.55564e-05	NA
species, fr v. of	XM_020774978.1	6.02094e-07	3.84427e-05	NA
species, fr v. of	XM_020763557.1	6.07038e-07	3.85418e-05	NA
species, fr v. of	XM_020758146.1	6.11136e-07	3.85865e-05	NA
species, fr v. of	XM_020773082.1	6.24076e-07	3.91857e-05	PAK1IP1
species, fr v. of	XM_020760780.1	6.31956e-07	3.94625e-05	NA
species, fr v. of	XM_020758260.1	6.47782e-07	3.97948e-05	NA
species, fr v. of	XM_020772209.1	6.40984e-07	3.97948e-05	NA
species, fr v. of	XM_020773219.1	6.4635e-07	3.97948e-05	NA
species, fr v. of	XM_020751222.1	6.76014e-07	4.1085e-05	NA
species, fr v. of	XM_020769722.1	6.73341e-07	4.1085e-05	snrnp48
species, fr v. of	XM_020748078.1	6.83657e-07	4.13285e-05	NA
species, fr v. of	XM_020777199.1	7.05122e-07	4.24006e-05	NA
species, fr v. of	XM_020745360.1	7.55533e-07	4.49562e-05	NA
species, fr v. of	XM_020749899.1	7.55252e-07	4.49562e-05	NA
species, fr v. of	XM_020768102.1	8.44265e-07	4.99743e-05	NA
species, fr v. of	XM_020754427.1	9.0938e-07	5.3425e-05	NA
species, fr v. of	XM_020771752.1	9.11962e-07	5.3425e-05	rkpG
species, fr v. of	XM_020770196.1	9.20981e-07	5.36766e-05	NA
species, fr v. of	XM_020745011.1	9.32718e-07	5.40834e-05	NA
species, fr v. of	XM_020773659.1	9.46287e-07	5.45916e-05	ACAD8
species, fr v. of	XM_020764865.1	9.52951e-07	5.46984e-05	NA
species, fr v. of	XM_020761575.1	9.96821e-07	5.6929e-05	NA
species, fr v. of	XM_020745922.1	1.02522e-06	5.82584e-05	NA
species, fr v. of	XM_020765266.1	1.05814e-06	5.98298e-05	NA
species, fr v. of	XM_020766738.1	1.07337e-06	6.03905e-05	NA
species, fr v. of	XM_020771868.1	1.09839e-06	6.14939e-05	NA
species, fr v. of	XM_020751856.1	1.12466e-06	6.235e-05	ceeh-1
species, fr v. of	XM_020763144.1	1.1212e-06	6.235e-05	NA
species, fr v. of	XM_020775948.1	1.14675e-06	6.32659e-05	NA
species, fr v. of	XM_020764780.1	1.28036e-06	7.02961e-05	NA
species, fr v. of	XM_020774170.1	1.34206e-06	7.33295e-05	NA
species, fr v. of	XM_020752331.1	1.43871e-06	7.78615e-05	NA
species, fr v. of	XM_020764058.1	1.4363e-06	7.78615e-05	NA
species, fr v. of	XM_020765961.1	1.44824e-06	7.80057e-05	NA
species, fr v. of	XM_020761898.1	1.47306e-06	7.89683e-05	NA
species, fr v. of	XM_020757198.1	1.57964e-06	8.42845e-05	CHMP5
species, fr v. of	XM_020767370.1	1.62628e-06	8.63675e-05	NA
species, fr v. of	XM_020768447.1	1.65986e-06	8.77412e-05	NA
species, fr v. of	XM_020775822.1	1.78742e-06	9.40467e-05	NA
species, fr v. of	XM_020772875.1	1.84198e-06	9.64705e-05	NA
species, fr v. of	XM_020750855.1	1.91803e-06	9.99925e-05	NA
species, fr v. of	XM_020750928.1	1.99933e-06	0.000103755	NA
species, fr v. of	XM_020754176.1	2.01161e-06	0.000103918	CUBN
species, fr v. of	XM_020773864.1	2.04761e-06	0.000105299	NA
species, fr v. of	XM_020762326.1	2.13348e-06	0.000109221	NA
species, fr v. of	XM_020758827.1	2.1699e-06	0.000110587	NA
species, fr v. of	XM_020760769.1	2.20711e-06	0.000111981	NA
species, fr v. of	XM_020765879.1	2.38072e-06	0.000120253	NA
species, fr v. of	XM_020756341.1	2.48099e-06	0.000124763	NA
species, fr v. of	XM_020776235.1	2.50343e-06	0.000125337	NA
species, fr v. of	XM_020770259.1	2.53778e-06	0.000126499	NA
species, fr v. of	XM_020775544.1	2.61009e-06	0.000129536	NA
species, fr v. of	XM_020761792.1	2.65658e-06	0.000131269	NA
species, fr v. of	XM_020747949.1	2.81258e-06	0.000136921	NA
species, fr v. of	XM_020752914.1	2.79752e-06	0.000136921	NA
species, fr v. of	XM_020753459.1	2.81913e-06	0.000136921	NA
species, fr v. of	XM_020775792.1	2.79874e-06	0.000136921	NA
species, fr v. of	XM_020759629.1	2.89781e-06	0.000140143	NA
species, fr v. of	XM_020773541.1	2.93503e-06	0.000141342	NA
species, fr v. of	XM_020749791.1	2.9991e-06	0.000143818	NA
species, fr v. of	XM_020746741.1	3.02634e-06	0.000144514	NA
species, fr v. of	XM_020773591.1	3.15309e-06	0.000149937	CILP
species, fr v. of	XM_020770507.1	3.19508e-06	0.0001513	USP37
species, fr v. of	XM_020745507.1	3.32302e-06	0.000156706	NA
species, fr v. of	XM_020764901.1	3.49205e-06	0.000163996	NA
species, fr v. of	XM_020746532.1	3.53184e-06	0.000164698	NA
species, fr v. of	XM_020752799.1	3.53597e-06	0.000164698	NA
species, fr v. of	XM_020752022.1	3.58691e-06	0.000165713	NA
species, fr v. of	XM_020761746.1	3.57297e-06	0.000165713	TAF1C
species, fr v. of	XM_020752117.1	3.63689e-06	0.000166666	NA
species, fr v. of	XM_020769621.1	3.63234e-06	0.000166666	NA
species, fr v. of	XM_020745248.1	3.81193e-06	0.000173986	NA
species, fr v. of	XM_020768592.1	3.8344e-06	0.000174312	NA
species, fr v. of	XM_020771648.1	3.91903e-06	0.000177449	NA
species, fr v. of	XM_020754842.1	3.95394e-06	0.000178141	NA
species, fr v. of	XM_020768993.1	3.96566e-06	0.000178141	NA
species, fr v. of	XM_020745002.1	4.05441e-06	0.000181411	NA
species, fr v. of	XM_020759428.1	4.13876e-06	0.000184459	NA
species, fr v. of	XM_020758686.1	4.20717e-06	0.000186775	NA
species, fr v. of	XM_020777065.1	4.27714e-06	0.000189143	NA
species, fr v. of	XM_020753291.1	4.30256e-06	0.000189529	NA
species, fr v. of	XM_020768393.1	4.32704e-06	0.000189872	NA
species, fr v. of	XM_020762395.1	4.35208e-06	0.000190236	NA
species, fr v. of	XM_020761310.1	4.40778e-06	0.000191933	NA
species, fr v. of	XM_020751842.1	4.56007e-06	0.000197806	NA
species, fr v. of	XM_020752067.1	4.64887e-06	0.000200445	NA
species, fr v. of	XM_020775202.1	4.65618e-06	0.000200445	NA
species, fr v. of	XM_020750723.1	5.19611e-06	0.000222844	NA
species, fr v. of	XM_020769126.1	5.27774e-06	0.000225494	NA
species, fr v. of	XM_020762813.1	5.52092e-06	0.000233555	NA
species, fr v. of	XM_020772251.1	5.49842e-06	0.000233555	NA
species, fr v. of	XM_020775554.1	5.52804e-06	0.000233555	NA
species, fr v. of	XM_020766641.1	5.6617e-06	0.000237707	NA
species, fr v. of	XM_020772808.1	5.66916e-06	0.000237707	NA
species, fr v. of	XM_020775680.1	5.71e-06	0.000237707	PPP1R3D
species, fr v. of	XM_020776353.1	5.69845e-06	0.000237707	NA
species, fr v. of	XM_020754273.1	5.92849e-06	0.000245065	CUBN
species, fr v. of	XM_020760772.1	5.92987e-06	0.000245065	NA
species, fr v. of	XM_020773848.1	5.95887e-06	0.000245372	NA
species, fr v. of	XM_020759214.1	6.14345e-06	0.000252059	Mmp1
species, fr v. of	XM_020759130.1	6.24099e-06	0.00025514	ATG4A
species, fr v. of	XM_020750874.1	6.3155e-06	0.00025726	NA
species, fr v. of	XM_020755999.1	6.3813e-06	0.000259012	NA
species, fr v. of	XM_020766979.1	6.60961e-06	0.000267325	NA
species, fr v. of	XM_020771250.1	6.66172e-06	0.000268477	NA
species, fr v. of	XM_020776367.1	7.16367e-06	0.000287686	NA
species, fr v. of	XM_020758498.1	7.21305e-06	0.00028809	NA
species, fr v. of	XM_020760104.1	7.22443e-06	0.00028809	NA
species, fr v. of	XM_020749387.1	7.80077e-06	0.000309787	NA
species, fr v. of	XM_020758373.1	7.82303e-06	0.000309787	NA
species, fr v. of	XM_020745848.1	8.26569e-06	0.000326179	NA
species, fr v. of	XM_020745367.1	8.29563e-06	0.000326228	Moca-cyp
species, fr v. of	XM_020773181.1	8.36282e-06	0.000327736	NA
species, fr v. of	XM_020766659.1	8.40695e-06	0.000328333	NA
species, fr v. of	XM_020749338.1	8.56207e-06	0.000333246	FLRT2
species, fr v. of	XM_020766880.1	8.69313e-06	0.000337193	NA
species, fr v. of	XM_020749752.1	8.92118e-06	0.000344861	NPL
species, fr v. of	XM_020763231.1	9.00736e-06	0.000347012	NA
species, fr v. of	XM_020772721.1	9.09155e-06	0.000349072	NA
species, fr v. of	XM_020762433.1	9.57327e-06	0.000365101	NA
species, fr v. of	XM_020765143.1	9.57047e-06	0.000365101	HPS5
species, fr v. of	XM_020766138.1	9.64352e-06	0.00036655	NA
species, fr v. of	XM_020758759.1	1.00164e-05	0.000379453	NA
species, fr v. of	XM_020765144.1	1.0065e-05	0.000380027	NA
species, fr v. of	XM_020754469.1	1.04297e-05	0.000392493	NA
species, fr v. of	XM_020748079.1	1.06727e-05	0.000400314	NA
species, fr v. of	XM_020750336.1	1.07654e-05	0.000401203	NA
species, fr v. of	XM_020756107.1	1.0767e-05	0.000401203	NA
species, fr v. of	XM_020764188.1	1.08271e-05	0.000402123	NA
species, fr v. of	XM_020751687.1	1.11098e-05	0.000409945	SRP68
species, fr v. of	XM_020774881.1	1.10879e-05	0.000409945	NA
species, fr v. of	XM_020775616.1	1.11999e-05	0.000411933	NA
species, fr v. of	XM_020756484.1	1.13949e-05	0.000417753	NA
species, fr v. of	XM_020759918.1	1.17315e-05	0.000428709	RPL22
species, fr v. of	XM_020767941.1	1.22521e-05	0.000446297	NA
species, fr v. of	XM_020774147.1	1.23872e-05	0.000449779	NA
species, fr v. of	XM_020758090.1	1.25352e-05	0.000453703	HPS4
species, fr v. of	XM_020749705.1	1.27392e-05	0.000459621	NA
species, fr v. of	XM_020749673.1	1.27838e-05	0.000459774	NA
species, fr v. of	XM_020766325.1	1.30305e-05	0.000467167	NA
species, fr v. of	XM_020751333.1	1.30825e-05	0.000467557	PEBP4
species, fr v. of	XM_020759522.1	1.38587e-05	0.000493743	NA
species, fr v. of	XM_020760340.1	1.41087e-05	0.000501079	NA
species, fr v. of	XM_020760427.1	1.44983e-05	0.000511719	NA
species, fr v. of	XM_020761162.1	1.44659e-05	0.000511719	NA
species, fr v. of	XM_020758693.1	1.45925e-05	0.000513447	ZDHHC16
species, fr v. of	XM_020747460.1	1.47836e-05	0.000518566	NA
species, fr v. of	XM_020773216.1	1.5018e-05	0.000525166	NA
species, fr v. of	XM_020760749.1	1.57222e-05	0.000548106	NA
species, fr v. of	XM_020771424.1	1.5831e-05	0.000548535	NA
species, fr v. of	XM_020775432.1	1.58017e-05	0.000548535	GP2
species, fr v. of	XM_020771482.1	1.60248e-05	0.000553563	CHMP7
species, fr v. of	XM_020745420.1	1.62745e-05	0.000560483	NA
species, fr v. of	XM_020754593.1	1.67943e-05	0.000576637	NA
species, fr v. of	XM_020758930.1	1.73496e-05	0.000592677	NA
species, fr v. of	XM_020764758.1	1.73657e-05	0.000592677	NA
species, fr v. of	XM_020754456.1	1.77096e-05	0.000602603	NA
species, fr v. of	XM_020751123.1	1.80074e-05	0.000607424	GTSE1
species, fr v. of	XM_020765752.1	1.80054e-05	0.000607424	NA
species, fr v. of	XM_020774146.1	1.80116e-05	0.000607424	NA
species, fr v. of	XM_020748971.1	1.85347e-05	0.000623217	TMEM33
species, fr v. of	XM_020747870.1	1.92987e-05	0.000645087	NA
species, fr v. of	XM_020766521.1	1.92818e-05	0.000645087	LENG1
species, fr v. of	XM_020765633.1	1.95683e-05	0.000648377	NA
species, fr v. of	XM_020768324.1	1.95654e-05	0.000648377	NA
species, fr v. of	XM_020773878.1	1.95512e-05	0.000648377	NA
species, fr v. of	XM_020762391.1	1.97531e-05	0.0006526	NA
species, fr v. of	XM_020749992.1	1.99216e-05	0.000656258	NA
species, fr v. of	XM_020774941.1	2.02012e-05	0.000663545	NA
species, fr v. of	XM_020756197.1	2.02829e-05	0.000664309	NA
species, fr v. of	XM_020761702.1	2.05771e-05	0.000672008	NA
species, fr v. of	XM_020754010.1	2.0683e-05	0.00067353	NA
species, fr v. of	XM_020765167.1	2.09028e-05	0.000676808	NA
species, fr v. of	XM_020776598.1	2.08781e-05	0.000676808	NA
species, fr v. of	XM_020756698.1	2.12441e-05	0.000685908	NA
species, fr v. of	XM_020753450.1	2.14272e-05	0.000689858	NA
species, fr v. of	XM_020760444.1	2.178e-05	0.000699235	NA
species, fr v. of	XM_020761256.1	2.2129e-05	0.000708439	NA
species, fr v. of	XM_020752481.1	2.24971e-05	0.0007182	NA
species, fr v. of	XM_020746655.1	2.29107e-05	0.000729102	NA
species, fr v. of	XM_020747189.1	2.29669e-05	0.000729102	ATP9B
species, fr v. of	XM_020760993.1	2.33727e-05	0.000739919	NA
species, fr v. of	XM_020769201.1	2.39816e-05	0.000757085	NA
species, fr v. of	XM_020761495.1	2.44573e-05	0.000767444	DECR2
species, fr v. of	XM_020771698.1	2.44138e-05	0.000767444	NA
species, fr v. of	XM_020772019.1	2.45123e-05	0.000767444	SEC23A
species, fr v. of	XM_020775030.1	2.48279e-05	0.000775189	NA
species, fr v. of	XM_020767661.1	2.51305e-05	0.000782488	KARS
species, fr v. of	XM_020771520.1	2.57501e-05	0.000799589	NA
species, fr v. of	XM_020760713.1	2.59939e-05	0.00080496	NA
species, fr v. of	XM_020754713.1	2.61071e-05	0.000806269	NA
species, fr v. of	XM_020774948.1	2.62207e-05	0.000807585	NA
species, fr v. of	XM_020771677.1	2.64684e-05	0.000813008	NA
species, fr v. of	XM_020771380.1	2.65408e-05	0.000813035	NA
species, fr v. of	XM_020758567.1	2.71863e-05	0.000828344	NA
species, fr v. of	XM_020769472.1	2.71284e-05	0.000828344	NA
species, fr v. of	XM_020761269.1	2.74889e-05	0.000835326	NA
species, fr v. of	XM_020749772.1	2.78363e-05	0.000841381	NA
species, fr v. of	XM_020752160.1	2.78179e-05	0.000841381	NA
species, fr v. of	XM_020765953.1	2.81204e-05	0.000847714	NA
species, fr v. of	XM_020753565.1	2.92961e-05	0.000880822	TRRAP
species, fr v. of	XM_020752513.1	2.95914e-05	0.000887352	NA
species, fr v. of	XM_020761977.1	3.04405e-05	0.000910411	NA
species, fr v. of	XM_020746437.1	3.05976e-05	0.000912707	NA
species, fr v. of	XM_020751357.1	3.13061e-05	0.000931399	TTC1
species, fr v. of	XM_020764045.1	3.15195e-05	0.000935299	NA
species, fr v. of	XM_020756829.1	3.16043e-05	0.000935372	NA
species, fr v. of	XM_020773877.1	3.1818e-05	0.000936818	NA
species, fr v. of	XM_020776844.1	3.18126e-05	0.000936818	run
species, fr v. of	XM_020770315.1	3.29214e-05	0.000966799	TRPA1
species, fr v. of	XM_020753915.1	3.33912e-05	0.000978071	NA
species, fr v. of	XM_020761560.1	3.42978e-05	0.00100204	NA
species, fr v. of	XM_020771192.1	3.44138e-05	0.00100285	EVC2
species, fr v. of	XM_020751994.1	3.48702e-05	0.00101141	NA
species, fr v. of	XM_020761679.1	3.48856e-05	0.00101141	NA
species, fr v. of	XM_020774852.1	3.53353e-05	0.00101925	NA
species, fr v. of	XM_020776713.1	3.52949e-05	0.00101925	NA
species, fr v. of	XM_020751092.1	3.64582e-05	0.00104898	NA
species, fr v. of	XM_020757220.1	3.69739e-05	0.00106113	NA
species, fr v. of	XM_020777301.1	3.80098e-05	0.00108811	spn-E
species, fr v. of	XM_020747594.1	3.89791e-05	0.00111027	NA
species, fr v. of	XM_020757437.1	3.89394e-05	0.00111027	NA
species, fr v. of	XM_020769107.1	3.99086e-05	0.00113372	NA
species, fr v. of	XM_020772967.1	4.00019e-05	0.00113372	NA
species, fr v. of	XM_020747393.1	4.02055e-05	0.00113416	NA
species, fr v. of	XM_020759159.1	4.0217e-05	0.00113416	NA
species, fr v. of	XM_020762713.1	4.06931e-05	0.00114474	ACADS
species, fr v. of	XM_020771547.1	4.1933e-05	0.00117671	NA
species, fr v. of	XM_020764141.1	4.25894e-05	0.00119219	NA
species, fr v. of	XM_020773723.1	4.27975e-05	0.00119507	NA
species, fr v. of	XM_020769014.1	4.30758e-05	0.00119989	NA
species, fr v. of	XM_020765772.1	4.33919e-05	0.00120574	LKAAEAR1
species, fr v. of	XM_020753330.1	4.38681e-05	0.001216	NA
species, fr v. of	XM_020772872.1	4.41138e-05	0.00121984	NA
species, fr v. of	XM_020762712.1	4.45869e-05	0.00122993	NA
species, fr v. of	XM_020760559.1	4.48071e-05	0.00123301	NA
species, fr v. of	XM_020757822.1	4.54608e-05	0.00124497	RP9
species, fr v. of	XM_020765019.1	4.54484e-05	0.00124497	NA
species, fr v. of	XM_020749280.1	4.59321e-05	0.00125485	NA
species, fr v. of	XM_020762113.1	4.65912e-05	0.00126981	NA
species, fr v. of	XM_020754620.1	4.74505e-05	0.00129013	NA
species, fr v. of	XM_020760358.1	4.84149e-05	0.00131321	NA
species, fr v. of	XM_020771569.1	4.88052e-05	0.00132064	NA
species, fr v. of	XM_020749576.1	4.95868e-05	0.00133861	NA
species, fr v. of	XM_020776031.1	5.22117e-05	0.00140613	C1orf177
species, fr v. of	XM_020765071.1	5.28417e-05	0.00141973	NA
species, fr v. of	XM_020757878.1	5.33487e-05	0.00142829	NA
species, fr v. of	XM_020776039.1	5.34115e-05	0.00142829	NA
species, fr v. of	XM_020758121.1	5.36807e-05	0.00143048	NA
species, fr v. of	XM_020763243.1	5.37452e-05	0.00143048	NA
species, fr v. of	XM_020773850.1	5.40519e-05	0.00143528	NA
species, fr v. of	XM_020768614.1	5.52287e-05	0.00146311	NA
species, fr v. of	XM_020761497.1	5.67169e-05	0.00149904	PGAP3
species, fr v. of	XM_020765711.1	5.79271e-05	0.00152747	NA
species, fr v. of	XM_020758568.1	5.83999e-05	0.00153415	NA
species, fr v. of	XM_020766182.1	5.84502e-05	0.00153415	NA
species, fr v. of	XM_020758762.1	5.88868e-05	0.00154205	NA
species, fr v. of	XM_020757760.1	5.90938e-05	0.00154391	NA
species, fr v. of	XM_020747371.1	5.95101e-05	0.00155122	NA
species, fr v. of	XM_020770173.1	6.03107e-05	0.00156849	NA
species, fr v. of	XM_020747481.1	6.11022e-05	0.00158545	NA
species, fr v. of	XM_020748316.1	6.27247e-05	0.00162384	NA
species, fr v. of	XM_020756578.1	6.38236e-05	0.00164854	CNOT11
species, fr v. of	XM_020757418.1	6.42972e-05	0.001657	NA
species, fr v. of	XM_020765436.1	6.48086e-05	0.0016664	NA
species, fr v. of	XM_020775666.1	6.59995e-05	0.00169319	NA
species, fr v. of	XM_020769790.1	6.61557e-05	0.00169338	NA
species, fr v. of	XM_020755342.1	6.67838e-05	0.00170561	NA
species, fr v. of	XM_020751198.1	6.7697e-05	0.00172506	NA
species, fr v. of	XM_020760617.1	6.80426e-05	0.00172999	MMAB
species, fr v. of	XM_020753158.1	6.9027e-05	0.00175072	NA
species, fr v. of	XM_020770539.1	6.9166e-05	0.00175072	NA
species, fr v. of	XM_020757446.1	6.94761e-05	0.00175466	NA
species, fr v. of	XM_020777281.1	6.97311e-05	0.00175719	NA
species, fr v. of	XM_020755759.1	6.9918e-05	0.001758	NA
species, fr v. of	XM_020745935.1	7.04905e-05	0.00176849	NA
species, fr v. of	XM_020768160.1	7.16905e-05	0.00179463	NA
species, fr v. of	XM_020773695.1	7.21603e-05	0.00180242	KCTD12
species, fr v. of	XM_020747275.1	7.36961e-05	0.00183332	NA
species, fr v. of	XM_020752369.1	7.38813e-05	0.00183332	NA
species, fr v. of	XM_020758375.1	7.38016e-05	0.00183332	NA
species, fr v. of	XM_020754996.1	7.44105e-05	0.00183842	NA
species, fr v. of	XM_020772731.1	7.43051e-05	0.00183842	NAE1
species, fr v. of	XM_020756540.1	7.48755e-05	0.0018459	CXorf56
species, fr v. of	XM_020766005.1	7.52733e-05	0.00185169	NA
species, fr v. of	XM_020744899.1	7.55587e-05	0.0018547	NA
species, fr v. of	XM_020752755.1	7.58324e-05	0.0018574	MESDC2
species, fr v. of	XM_020751870.1	7.74466e-05	0.00189286	NA
species, fr v. of	XM_020754192.1	7.85978e-05	0.00191688	NA
species, fr v. of	XM_020748294.1	7.90085e-05	0.00192277	NA
species, fr v. of	XM_020746184.1	8.03574e-05	0.00194725	NA
species, fr v. of	XM_020774181.1	8.035e-05	0.00194725	NA
species, fr v. of	XM_020773780.1	8.11877e-05	0.00196319	NA
species, fr v. of	XM_020768624.1	8.1626e-05	0.00196542	NA
species, fr v. of	XM_020774926.1	8.14629e-05	0.00196542	NA
species, fr v. of	XM_020754590.1	8.24582e-05	0.00197684	NA
species, fr v. of	XM_020754674.1	8.24703e-05	0.00197684	NA
species, fr v. of	XM_020766218.1	8.26218e-05	0.00197684	csw
species, fr v. of	XM_020776955.1	8.31192e-05	0.00198456	NA
species, fr v. of	XM_020763794.1	8.35613e-05	0.00198689	NA
species, fr v. of	XM_020768476.1	8.35664e-05	0.00198689	NA
species, fr v. of	XM_020759332.1	8.37654e-05	0.00198746	PTTG1IP
species, fr v. of	XM_020750539.1	8.45365e-05	0.00200158	NA
species, fr v. of	XM_020769847.1	8.65863e-05	0.00204585	SAR1B
species, fr v. of	XM_020752599.1	8.73758e-05	0.00206022	NA
species, fr v. of	XM_020770918.1	8.79997e-05	0.00207063	NIPAL1
species, fr v. of	XM_020776158.1	8.91294e-05	0.00209288	TTC27
species, fr v. of	XM_020755843.1	9.16196e-05	0.00214692	NA
species, fr v. of	XM_020752431.1	9.25606e-05	0.00216451	NA
species, fr v. of	XM_020771348.1	9.37932e-05	0.00218883	NA
species, fr v. of	XM_020746700.1	9.51635e-05	0.00221626	NA
species, fr v. of	XM_020769408.1	9.62803e-05	0.00223768	NA
species, fr v. of	XM_020758969.1	9.65732e-05	0.00223991	NA
species, fr v. of	XM_020757797.1	9.70972e-05	0.00224418	NA
species, fr v. of	XM_020767352.1	9.71525e-05	0.00224418	NA
species, fr v. of	XM_020762600.1	9.79025e-05	0.00225692	NA
species, fr v. of	XM_020774273.1	9.84218e-05	0.0022643	TMEM246
species, fr v. of	XM_020744864.1	0.000101356	0.0023271	NA
species, fr v. of	XM_020771789.1	0.00010281	0.00235572	FKBP3
species, fr v. of	XM_020745210.1	0.000103751	0.00236393	NA
species, fr v. of	XM_020756973.1	0.000103793	0.00236393	NA
species, fr v. of	XM_020763232.1	0.000103412	0.00236393	NA
species, fr v. of	XM_020776429.1	0.000104291	0.00237053	NA
species, fr v. of	XM_020747165.1	0.000106159	0.00240647	NA
species, fr v. of	XM_020748464.1	0.000106507	0.00240647	NA
species, fr v. of	XM_020773880.1	0.000106442	0.00240647	NA
species, fr v. of	XM_020766002.1	0.000106722	0.00240655	NA
species, fr v. of	XM_020761720.1	0.00010775	0.00242491	NA
species, fr v. of	XM_020747855.1	0.000112128	0.00251844	UGP2
species, fr v. of	XM_020751975.1	0.000114154	0.0025589	NA
species, fr v. of	XM_020760565.1	0.000114479	0.00256113	NA
species, fr v. of	XM_020756243.1	0.00011487	0.00256484	NA
species, fr v. of	XM_020750817.1	0.000115467	0.00256807	NA
species, fr v. of	XM_020764157.1	0.000115246	0.00256807	NA
species, fr v. of	XM_020776186.1	0.000117579	0.00260994	NA
species, fr v. of	XM_020754924.1	0.000118861	0.00263324	NA
species, fr v. of	XM_020754195.1	0.000119485	0.002641	NA
species, fr v. of	XM_020755044.1	0.000119676	0.002641	NA
species, fr v. of	XM_020756339.1	0.000121957	0.00268597	NA
species, fr v. of	XM_020771393.1	0.000122186	0.00268597	TRIM45
species, fr v. of	XM_020750461.1	0.000122542	0.0026886	NA
species, fr v. of	XM_020757251.1	0.000123373	0.0027016	NA
species, fr v. of	XM_020757399.1	0.000124226	0.00271506	ATL2
species, fr v. of	XM_020752989.1	0.000124565	0.00271723	NA
species, fr v. of	XM_020762092.1	0.000124969	0.00272083	NA
species, fr v. of	XM_020753340.1	0.00012598	0.00273759	THOC5
species, fr v. of	XM_020753374.1	0.000126506	0.00274378	NA
species, fr v. of	XM_020745096.1	0.000127216	0.00275393	NA
species, fr v. of	XM_020764183.1	0.00012809	0.00276757	CRCP
species, fr v. of	XM_020751146.1	0.000128547	0.00277218	NA
species, fr v. of	XM_020746220.1	0.000129094	0.0027787	LOH12CR1
species, fr v. of	XM_020762683.1	0.000129619	0.00278473	NA
species, fr v. of	XM_020745537.1	0.000133634	0.00286556	rkpG
species, fr v. of	XM_020748683.1	0.000134399	0.00287114	NA
species, fr v. of	XM_020757204.1	0.000134336	0.00287114	CNBD2
species, fr v. of	XM_020776480.1	0.000137463	0.00293109	NA
species, fr v. of	XM_020768927.1	0.000138186	0.00294098	NA
species, fr v. of	XM_020757809.1	0.000138603	0.00294434	NA
species, fr v. of	XM_020771513.1	0.000139065	0.00294865	NA
species, fr v. of	XM_020761026.1	0.000139652	0.00295157	HBS1L
species, fr v. of	XM_020776201.1	0.000139722	0.00295157	NA
species, fr v. of	XM_020749366.1	0.000140776	0.00296831	NA
species, fr v. of	XM_020749190.1	0.000142888	0.00300726	NA
species, fr v. of	XM_020747220.1	0.000143381	0.00301206	NA
species, fr v. of	XM_020776129.1	0.000144234	0.00302438	NA
species, fr v. of	XM_020758015.1	0.000144559	0.00302562	NA
species, fr v. of	XM_020758607.1	0.000145714	0.00303867	WDR34
species, fr v. of	XM_020775155.1	0.000145717	0.00303867	NA
species, fr v. of	XM_020754182.1	0.000148431	0.00308959	NA
species, fr v. of	XM_020756095.1	0.000150654	0.00313014	NA
species, fr v. of	XM_020767809.1	0.000152793	0.00316879	TMEM68
species, fr v. of	XM_020759338.1	0.00015461	0.00320063	CDK20
species, fr v. of	XM_020750232.1	0.000155489	0.00320713	NA
species, fr v. of	XM_020769708.1	0.000155211	0.00320713	NA
species, fr v. of	XM_020756329.1	0.000156402	0.00322011	NA
species, fr v. of	XM_020768139.1	0.000157302	0.0032328	NA
species, fr v. of	XM_020756376.1	0.000159102	0.00326389	NA
species, fr v. of	XM_020755025.1	0.000161121	0.00329646	NA
species, fr v. of	XM_020759727.1	0.00016127	0.00329646	NA
species, fr v. of	XM_020759779.1	0.000170906	0.00348716	NA
species, fr v. of	XM_020767726.1	0.00017252	0.00351378	NA
species, fr v. of	XM_020762736.1	0.000175106	0.00356007	FIGNL1
species, fr v. of	XM_020766848.1	0.000176072	0.00357333	NA
species, fr v. of	XM_020745242.1	0.000176779	0.00358128	NA
species, fr v. of	XM_020773803.1	0.000180224	0.00364457	NA
species, fr v. of	XM_020756220.1	0.000181452	0.00366288	NA
species, fr v. of	XM_020761516.1	0.000182537	0.00367824	NA
species, fr v. of	XM_020744955.1	0.000183969	0.00370055	NA
species, fr v. of	XM_020773961.1	0.000184481	0.00370429	NA
species, fr v. of	XM_020751400.1	0.000184881	0.00370578	NA
species, fr v. of	XM_020745677.1	0.00018601	0.00372184	NA
species, fr v. of	XM_020750460.1	0.000187743	0.00374507	NA
species, fr v. of	XM_020756719.1	0.00018783	0.00374507	NA
species, fr v. of	XM_020769874.1	0.000189345	0.00376866	NA
species, fr v. of	XM_020752292.1	0.000190201	0.00377909	PPID
species, fr v. of	XM_020754425.1	0.000191274	0.00378716	NA
species, fr v. of	XM_020763883.1	0.000191239	0.00378716	NA
species, fr v. of	XM_020769940.1	0.000191696	0.00378891	PIGM
species, fr v. of	XM_020769422.1	0.000194287	0.00383346	NA
species, fr v. of	XM_020755691.1	0.0001949	0.00383889	NA
species, fr v. of	XM_020747555.1	0.000197223	0.00386455	NA
species, fr v. of	XM_020750335.1	0.000196946	0.00386455	NA
species, fr v. of	XM_020756079.1	0.000197195	0.00386455	NA
species, fr v. of	XM_020764880.1	0.000198896	0.00389063	APIP
species, fr v. of	XM_020770002.1	0.000201612	0.00393698	NA
species, fr v. of	XM_020745344.1	0.000203255	0.00395567	NA
species, fr v. of	XM_020777231.1	0.000203265	0.00395567	NA
species, fr v. of	XM_020754116.1	0.000207479	0.00403077	NA
species, fr v. of	XM_020755033.1	0.000209234	0.00405489	NA
species, fr v. of	XM_020764353.1	0.000209434	0.00405489	TLCD2
species, fr v. of	XM_020761986.1	0.000211918	0.004096	NA
species, fr v. of	XM_020750521.1	0.000213955	0.00412136	NA
species, fr v. of	XM_020764270.1	0.000213766	0.00412136	CEBPZ
species, fr v. of	XM_020746525.1	0.000215203	0.00413838	NA
species, fr v. of	XM_020746282.1	0.000216854	0.00415373	NA
species, fr v. of	XM_020755051.1	0.000217098	0.00415373	NA
species, fr v. of	XM_020776096.1	0.000217092	0.00415373	NA
species, fr v. of	XM_020748914.1	0.000217584	0.00415504	NA
species, fr v. of	XM_020765663.1	0.000217897	0.00415504	LARP6
species, fr v. of	XM_020765740.1	0.000220403	0.00419577	NA
species, fr v. of	XM_020762010.1	0.000220954	0.00419923	KCTD16
species, fr v. of	XM_020770463.1	0.000221334	0.00419944	NA
species, fr v. of	XM_020774627.1	0.000225997	0.00428076	NA
species, fr v. of	XM_020757301.1	0.000228586	0.00432259	NA
species, fr v. of	XM_020759066.1	0.000230414	0.00434084	NA
species, fr v. of	XM_020759818.1	0.000230612	0.00434084	NA
species, fr v. of	XM_020763828.1	0.000230697	0.00434084	NA
species, fr v. of	XM_020761223.1	0.000239018	0.00448998	NA
species, fr v. of	XM_020751243.1	0.000240803	0.00450918	NA
species, fr v. of	XM_020757963.1	0.000240834	0.00450918	NA
species, fr v. of	XM_020744779.1	0.000247348	0.00462353	NA
species, fr v. of	XM_020769246.1	0.000249022	0.00464277	NA
species, fr v. of	XM_020770744.1	0.000249194	0.00464277	NA
species, fr v. of	XM_020751410.1	0.000249641	0.00464348	NA
species, fr v. of	XM_020762528.1	0.000254573	0.00472749	NA
species, fr v. of	XM_020749532.1	0.00025741	0.00477238	NA
species, fr v. of	XM_020757322.1	0.000258482	0.00478445	NA
species, fr v. of	XM_020770842.1	0.000259294	0.00479151	NA
species, fr v. of	XM_020774546.1	0.000259707	0.00479151	PRDX6
species, fr v. of	XM_020769548.1	0.000262336	0.00483217	LIPT1
species, fr v. of	XM_020750316.1	0.000266339	0.00489108	NA
species, fr v. of	XM_020755810.1	0.000266395	0.00489108	NA
species, fr v. of	XM_020766750.1	0.00026732	0.00490015	NA
species, fr v. of	XM_020766514.1	0.000267818	0.00490137	NA
species, fr v. of	XM_020750413.1	0.000268508	0.00490611	ykqA
species, fr v. of	XM_020759805.1	0.000273121	0.00498237	TLN1
species, fr v. of	XM_020766321.1	0.000274112	0.00499243	NA
species, fr v. of	XM_020755303.1	0.000275148	0.00500329	UBE2G2
species, fr v. of	XM_020746296.1	0.000281002	0.00510157	TRMT61A
species, fr v. of	XM_020765014.1	0.000286145	0.00518667	OAF
species, fr v. of	XM_020755928.1	0.000288232	0.00521617	NA
species, fr v. of	XM_020752713.1	0.000289238	0.00522605	NA
species, fr v. of	XM_020748020.1	0.000289733	0.0052267	NA
species, fr v. of	XM_020753599.1	0.00029095	0.00524033	NA
species, fr v. of	XM_020762710.1	0.000292973	0.00526841	NA
species, fr v. of	XM_020749596.1	0.00029447	0.00527032	NA
species, fr v. of	XM_020749854.1	0.000294366	0.00527032	NA
species, fr v. of	XM_020762431.1	0.000294196	0.00527032	NA
species, fr v. of	XM_020774437.1	0.000295534	0.00528104	NA
species, fr v. of	XM_020745536.1	0.000302034	0.00538873	NA
species, fr v. of	XM_020753930.1	0.000302821	0.00539429	NA
species, fr v. of	XM_020769469.1	0.000303928	0.00540554	NA
species, fr v. of	XM_020745526.1	0.000305645	0.00542759	NA
species, fr v. of	XM_020745152.1	0.000306898	0.00544134	LIMS2
species, fr v. of	XM_020747345.1	0.000310446	0.00548712	NA
species, fr v. of	XM_020766922.1	0.000310122	0.00548712	NA
species, fr v. of	XM_020756293.1	0.000311879	0.00550389	NA
species, fr v. of	XM_020762428.1	0.000313211	0.00551883	NA
species, fr v. of	XM_020748992.1	0.000318254	0.005599	NA
species, fr v. of	XM_020750740.1	0.000329892	0.00577692	NA
species, fr v. of	XM_020754219.1	0.000328888	0.00577692	NA
species, fr v. of	XM_020755750.1	0.000329803	0.00577692	NA
species, fr v. of	XM_020776087.1	0.00033245	0.00581275	TBC1D7
species, fr v. of	XM_020756478.1	0.00033614	0.00586825	NA
species, fr v. of	XM_020760744.1	0.000337215	0.00587799	PSMA2
species, fr v. of	XM_020746436.1	0.000338458	0.00588794	NA
species, fr v. of	XM_020748901.1	0.000338822	0.00588794	NA
species, fr v. of	XM_020755283.1	0.000341299	0.00590391	NA
species, fr v. of	XM_020774180.1	0.000340807	0.00590391	NA
species, fr v. of	XM_020774643.1	0.000340987	0.00590391	NA
species, fr v. of	XM_020745607.1	0.000350301	0.00605041	NA
species, fr v. of	XM_020747550.1	0.000351474	0.00606145	NA
species, fr v. of	XM_020764823.1	0.000357908	0.00615814	NA
species, fr v. of	XM_020776928.1	0.000358164	0.00615814	NA
species, fr v. of	XM_020759636.1	0.000358789	0.00615957	NA
species, fr v. of	XM_020757974.1	0.000363923	0.00623829	DDX43
species, fr v. of	XM_020755824.1	0.000369398	0.00632261	NA
species, fr v. of	XM_020761189.1	0.000370677	0.00633496	GPD2
species, fr v. of	XM_020754245.1	0.000374552	0.00639156	NA
species, fr v. of	XM_020768120.1	0.000380913	0.00649036	PPP1R3C
species, fr v. of	XM_020754995.1	0.000382623	0.00650975	NA
species, fr v. of	XM_020745253.1	0.000385201	0.00654016	NA
species, fr v. of	XM_020752039.1	0.000385561	0.00654016	NA
species, fr v. of	XM_020761071.1	0.000391872	0.00663729	NA
species, fr v. of	XM_020761151.1	0.000393161	0.00664922	NA
species, fr v. of	XM_020758520.1	0.000395827	0.00668436	NA
species, fr v. of	XM_020762616.1	0.000397255	0.00669852	NA
species, fr v. of	XM_020745834.1	0.000399792	0.00673131	NA
species, fr v. of	XM_020766796.1	0.000403144	0.00677771	NA
species, fr v. of	XM_020761212.1	0.000404574	0.0067917	NA
species, fr v. of	XM_020751716.1	0.000409762	0.00686866	NA
species, fr v. of	XM_020756267.1	0.000411089	0.00688062	D2HGDH
species, fr v. of	XM_020770323.1	0.000411687	0.00688062	NA
species, fr v. of	XM_020762751.1	0.000413291	0.00688717	NA
species, fr v. of	XM_020766108.1	0.000412877	0.00688717	NA
species, fr v. of	XM_020752313.1	0.000417391	0.00693516	NA
species, fr v. of	XM_020758640.1	0.000417099	0.00693516	Gulo
species, fr v. of	XM_020749287.1	0.000422023	0.00699167	TP63
species, fr v. of	XM_020768124.1	0.000421498	0.00699167	POLQ
species, fr v. of	XM_020749218.1	0.000425071	0.00701179	NA
species, fr v. of	XM_020768612.1	0.000425088	0.00701179	NA
species, fr v. of	XM_020769799.1	0.00042494	0.00701179	CCDC162P
species, fr v. of	XM_020768566.1	0.000425979	0.0070163	NA
species, fr v. of	XM_020766342.1	0.000426706	0.00701811	PDSS2
species, fr v. of	XM_020745031.1	0.000428385	0.00702539	NA
species, fr v. of	XM_020765113.1	0.000428302	0.00702539	SNX29
species, fr v. of	XM_020763875.1	0.000430419	0.00704858	NA
species, fr v. of	XM_020771017.1	0.000431691	0.00705924	NA
species, fr v. of	XM_020754047.1	0.000433012	0.00706794	NA
species, fr v. of	XM_020772844.1	0.000433467	0.00706794	NA
species, fr v. of	XM_020764118.1	0.000434126	0.00706855	NA
species, fr v. of	XM_020760326.1	0.000435321	0.00707785	NA
species, fr v. of	XM_020771442.1	0.00043794	0.00711026	BPNT1
species, fr v. of	XM_020771720.1	0.000438748	0.00711322	NA
species, fr v. of	XM_020774844.1	0.000439738	0.00711912	NA
species, fr v. of	XM_020746261.1	0.00044158	0.00713877	CCDC155
species, fr v. of	XM_020757287.1	0.000442403	0.00714192	NA
species, fr v. of	XM_020747231.1	0.000446669	0.00720056	NA
species, fr v. of	XM_020754227.1	0.00044993	0.00724285	C9orf3
species, fr v. of	XM_020762676.1	0.000453506	0.00729009	NA
species, fr v. of	XM_020756162.1	0.000455919	0.00731853	ATP6V0B
species, fr v. of	XM_020767333.1	0.000459626	0.00736763	ZGRF1
species, fr v. of	XM_020746826.1	0.000466884	0.00747343	NA
species, fr v. of	XM_020772555.1	0.00046761	0.00747452	MRPS10
species, fr v. of	XM_020745948.1	0.000471214	0.00752156	ATP2B1
species, fr v. of	XM_020772054.1	0.00047388	0.00754519	NA
species, fr v. of	XM_020777152.1	0.000474023	0.00754519	NA
species, fr v. of	XM_020754932.1	0.000479509	0.00762184	SNX19
species, fr v. of	XM_020763896.1	0.00048272	0.00765237	NA
species, fr v. of	XM_020768732.1	0.000482776	0.00765237	NA
species, fr v. of	XM_020776495.1	0.000486753	0.00770466	ICA1
species, fr v. of	XM_020754412.1	0.00048923	0.00773309	NA
species, fr v. of	XM_020754104.1	0.000492036	0.00775589	PSKH1
species, fr v. of	XM_020772458.1	0.000491452	0.00775589	ANKRD53
species, fr v. of	XM_020761169.1	0.00049417	0.00777862	APEX2
species, fr v. of	XM_020769737.1	0.000494848	0.00777862	NA
species, fr v. of	XM_020751913.1	0.00049818	0.00782019	NA
species, fr v. of	XM_020755910.1	0.00049943	0.007829	NA
species, fr v. of	XM_020746337.1	0.000501916	0.00784632	NA
species, fr v. of	XM_020764234.1	0.000501255	0.00784632	RFC1
species, fr v. of	XM_020760912.1	0.000504465	0.00787534	NA
species, fr v. of	XM_020756186.1	0.000505666	0.00788326	NA
species, fr v. of	XM_020754076.1	0.000511275	0.00795978	NA
species, fr v. of	XM_020758613.1	0.000514107	0.00799293	DHRS7
species, fr v. of	XM_020770193.1	0.000521029	0.0080842	NA
species, fr v. of	XM_020776839.1	0.000521401	0.0080842	NA
species, fr v. of	XM_020769140.1	0.000522919	0.0080967	MCOLN2
species, fr v. of	XM_020765333.1	0.000525467	0.00812507	NA
species, fr v. of	XM_020747736.1	0.000527461	0.00814483	NA
species, fr v. of	XM_020771995.1	0.000531012	0.00818854	NA
species, fr v. of	XM_020757891.1	0.000532882	0.00820624	NA
species, fr v. of	XM_020772914.1	0.000534291	0.0082168	NA
species, fr v. of	XM_020767423.1	0.000541446	0.00830691	NA
species, fr v. of	XM_020769842.1	0.000541612	0.00830691	NA
species, fr v. of	XM_020749308.1	0.000545184	0.00835043	NA
species, fr v. of	XM_020754065.1	0.000546875	0.00836505	NA
species, fr v. of	XM_020776962.1	0.000556136	0.00849528	SLC38A9
species, fr v. of	XM_020752924.1	0.000557785	0.00850903	NA
species, fr v. of	XM_020748555.1	0.000562564	0.00852014	NA
species, fr v. of	XM_020748930.1	0.000560587	0.00852014	NA
species, fr v. of	XM_020750822.1	0.00056345	0.00852014	NA
species, fr v. of	XM_020758211.1	0.000562558	0.00852014	TSSC1
species, fr v. of	XM_020773266.1	0.000563761	0.00852014	NA
species, fr v. of	XM_020773891.1	0.0005627	0.00852014	NA
species, fr v. of	XM_020774002.1	0.000560033	0.00852014	STRIP2
species, fr v. of	XM_020760433.1	0.00056685	0.00855544	GNAQ
species, fr v. of	XM_020767484.1	0.000569628	0.00856326	NA
species, fr v. of	XM_020769763.1	0.000569375	0.00856326	NA
species, fr v. of	XM_020771358.1	0.00056894	0.00856326	NA
species, fr v. of	XM_020749331.1	0.000575638	0.00864218	NA
species, fr v. of	XM_020758881.1	0.000577305	0.00864436	NA
species, fr v. of	XM_020770432.1	0.000576669	0.00864436	NA
species, fr v. of	XM_020767628.1	0.000579932	0.00866088	NA
species, fr v. of	XM_020773670.1	0.000579689	0.00866088	NA
species, fr v. of	XM_020751464.1	0.000584307	0.00870334	MFAP1
species, fr v. of	XM_020765308.1	0.000583954	0.00870334	NA
species, fr v. of	XM_020756213.1	0.000585487	0.0087095	CCR6
species, fr v. of	XM_020775946.1	0.000589782	0.00876192	PTBP2
species, fr v. of	XM_020767510.1	0.000592048	0.0087841	NA
species, fr v. of	XM_020756643.1	0.00060003	0.0088678	DNMT1
species, fr v. of	XM_020757764.1	0.000598702	0.0088678	NA
species, fr v. of	XM_020768997.1	0.000599687	0.0088678	NA
species, fr v. of	XM_020745347.1	0.000603148	0.0089023	NA
species, fr v. of	XM_020755096.1	0.000605172	0.0089206	NA
species, fr v. of	XM_020748888.1	0.000606616	0.0089303	NA
species, fr v. of	XM_020744790.1	0.000609149	0.00895598	NA
species, fr v. of	XM_020757769.1	0.000612951	0.00900024	NA
species, fr v. of	XM_020773281.1	0.000615752	0.00902971	CTDSPL2
species, fr v. of	XM_020745010.1	0.000623537	0.00913209	ING1
species, fr v. of	XM_020745916.1	0.000626648	0.00916583	NA
species, fr v. of	XM_020772729.1	0.000635895	0.00928913	NA
species, fr v. of	XM_020757670.1	0.000640401	0.00934295	NA
species, fr v. of	XM_020758959.1	0.000641709	0.00935003	NA
species, fr v. of	XM_020758950.1	0.000655172	0.00953397	WDR45
species, fr v. of	XM_020775017.1	0.000661751	0.00961739	NA
species, fr v. of	XM_020769384.1	0.000663665	0.00962373	NA
species, fr v. of	XM_020773447.1	0.000663881	0.00962373	VWA7
species, fr v. of	XM_020752936.1	0.000665089	0.00962896	PEMT
species, fr v. of	XM_020756530.1	0.00066992	0.00968656	NA
species, fr v. of	XM_020750812.1	0.000676136	0.00976402	NA
species, fr v. of	XM_020764249.1	0.000678075	0.00977959	NA
species, fr v. of	XM_020749709.1	0.000679237	0.00978394	NA
species, fr v. of	XM_020768948.1	0.000685019	0.00985473	NA
species, fr v. of	XM_020757728.1	0.000686931	0.00986974	NA
species, fr v. of	XM_020772046.1	0.000689193	0.00988974	NA
species, fr v. of	XM_020764738.1	0.000690632	0.0098979	NA
species, fr v. of	XM_020755476.1	0.000701642	0.0100304	CYP27B1
species, fr v. of	XM_020776638.1	0.000701608	0.0100304	NA
species, fr v. of	XM_020765331.1	0.0007094	0.01012	NA
species, fr v. of	XM_020776899.1	0.000709694	0.01012	NA
species, fr v. of	XM_020744749.1	0.000714102	0.0101632	KIAA1033
species, fr v. of	XM_020761822.1	0.000714511	0.0101632	AGO1
species, fr v. of	XM_020771574.1	0.000715954	0.010171	NA
species, fr v. of	XM_020775131.1	0.000719589	0.0102099	NA
species, fr v. of	XM_020770205.1	0.000724275	0.0102636	NA
species, fr v. of	XM_020763253.1	0.000727796	0.0102878	NA
species, fr v. of	XM_020764864.1	0.00072745	0.0102878	NA
species, fr v. of	XM_020769908.1	0.000732752	0.010345	NA
species, fr v. of	XM_020772845.1	0.000735223	0.010367	NA
species, fr v. of	XM_020757673.1	0.00073762	0.0103879	NA
species, fr v. of	XM_020767990.1	0.000751566	0.0105712	CCR6
species, fr v. of	XM_020768249.1	0.000753434	0.0105844	NA
species, fr v. of	XM_020752524.1	0.000756544	0.0105867	NA
species, fr v. of	XM_020753668.1	0.000755904	0.0105867	NA
species, fr v. of	XM_020756108.1	0.000756592	0.0105867	NA
species, fr v. of	XM_020761182.1	0.000757326	0.0105867	EXO1
species, fr v. of	XM_020758574.1	0.000769226	0.0107245	NA
species, fr v. of	XM_020764693.1	0.000768499	0.0107245	NA
species, fr v. of	XM_020772877.1	0.000770012	0.0107245	NA
species, fr v. of	XM_020772823.1	0.000774326	0.0107714	ELP6
species, fr v. of	XM_020745476.1	0.000780981	0.010821	NA
species, fr v. of	XM_020749085.1	0.000781701	0.010821	NA
species, fr v. of	XM_020755072.1	0.000779845	0.010821	NA
species, fr v. of	XM_020767259.1	0.000780781	0.010821	NA
species, fr v. of	XM_020754972.1	0.000786044	0.0108679	NA
species, fr v. of	XM_020750730.1	0.000795438	0.0109711	NA
species, fr v. of	XM_020764748.1	0.000795166	0.0109711	ADRM1
species, fr v. of	XM_020770517.1	0.000797179	0.0109817	OLA1
species, fr v. of	XM_020767348.1	0.000801439	0.0110271	NA
species, fr v. of	XM_020752892.1	0.000804494	0.0110557	NA
species, fr v. of	XM_020776286.1	0.000807443	0.0110828	NA
species, fr v. of	XM_020754792.1	0.000810012	0.0110913	ABHD16A
species, fr v. of	XM_020754830.1	0.000809279	0.0110913	NA
species, fr v. of	XM_020754836.1	0.000816424	0.0111657	NA
species, fr v. of	XM_020764599.1	0.000822413	0.011234	NA
species, fr v. of	XM_020758436.1	0.000827501	0.0112629	NA
species, fr v. of	XM_020769767.1	0.000826559	0.0112629	NA
species, fr v. of	XM_020776131.1	0.000826211	0.0112629	NA
species, fr v. of	XM_020746499.1	0.000848439	0.0115215	NA
species, fr v. of	XM_020770850.1	0.000848527	0.0115215	NA
species, fr v. of	XM_020758575.1	0.000851305	0.0115454	NA
species, fr v. of	XM_020748525.1	0.000869768	0.0117818	NA
species, fr v. of	XM_020756994.1	0.000872805	0.0117948	NA
species, fr v. of	XM_020757470.1	0.000871908	0.0117948	NA
species, fr v. of	XM_020773838.1	0.000875633	0.011819	NA
species, fr v. of	XM_020751136.1	0.000877461	0.0118296	NA
species, fr v. of	XM_020754044.1	0.000883252	0.0118936	NA
species, fr v. of	XM_020772364.1	0.000886909	0.0119287	NA
species, fr v. of	XM_020750411.1	0.000890581	0.0119639	POGLUT1
species, fr v. of	XM_020755290.1	0.000892193	0.0119714	NA
species, fr v. of	XM_020745947.1	0.000905868	0.012112	NA
species, fr v. of	XM_020746706.1	0.000904807	0.012112	NA
species, fr v. of	XM_020762039.1	0.000903778	0.012112	NUP155
species, fr v. of	XM_020756475.1	0.000909702	0.0121347	NA
species, fr v. of	XM_020764276.1	0.000908899	0.0121347	TRAF3
species, fr v. of	XM_020751684.1	0.000916425	0.01221	WBP2NL
species, fr v. of	XM_020768806.1	0.000923191	0.0122858	NA
species, fr v. of	XM_020774797.1	0.000940488	0.0125013	CROCC
species, fr v. of	XM_020746482.1	0.000951882	0.0126086	NA
species, fr v. of	XM_020761285.1	0.000951428	0.0126086	NA
species, fr v. of	XM_020761988.1	0.00095104	0.0126086	NA
species, fr v. of	XM_020749007.1	0.000969506	0.0128271	PTPN13
species, fr v. of	XM_020764446.1	0.00098141	0.0129694	NA
species, fr v. of	XM_020767860.1	0.000984661	0.0129752	NA
species, fr v. of	XM_020775393.1	0.000985267	0.0129752	NA
species, fr v. of	XM_020776467.1	0.000985197	0.0129752	NA
species, fr v. of	XM_020761274.1	0.00100985	0.0132836	NA
species, fr v. of	XM_020756244.1	0.00101509	0.013337	NA
species, fr v. of	XM_020753138.1	0.00102056	0.0133934	POLR3B
species, fr v. of	XM_020761540.1	0.00102247	0.013403	NA
species, fr v. of	XM_020759005.1	0.00102614	0.0134325	GAS2
species, fr v. of	XM_020759588.1	0.00102708	0.0134325	NA
species, fr v. of	XM_020754860.1	0.00103091	0.0134671	NA
species, fr v. of	XM_020769785.1	0.00103815	0.0135461	NA
species, fr v. of	XM_020770415.1	0.00104483	0.0136176	NA
species, fr v. of	XM_020749668.1	0.00105539	0.0137129	LOXHD1
species, fr v. of	XM_020751570.1	0.00105577	0.0137129	NA
species, fr v. of	XM_020767951.1	0.00105548	0.0137129	NA
species, fr v. of	XM_020768768.1	0.00105888	0.0137377	HELZ2
species, fr v. of	XM_020751115.1	0.00106372	0.013769	TMEM43
species, fr v. of	XM_020751757.1	0.00106327	0.013769	NA
species, fr v. of	XM_020754191.1	0.00107647	0.0139024	NA
species, fr v. of	XM_020762087.1	0.00107615	0.0139024	NA
species, fr v. of	XM_020747633.1	0.00107844	0.013912	trf-1
species, fr v. of	XM_020747568.1	0.00108064	0.0139246	NA
species, fr v. of	XM_020757344.1	0.00108338	0.013944	NA
species, fr v. of	XM_020744811.1	0.00108803	0.013952	spn-E
species, fr v. of	XM_020745013.1	0.00108764	0.013952	NA
species, fr v. of	XM_020761957.1	0.00108891	0.013952	NA
species, fr v. of	XM_020762226.1	0.00108776	0.013952	NA
species, fr v. of	XM_020773371.1	0.00109205	0.0139607	NA
species, fr v. of	XM_020776261.1	0.00109149	0.0139607	NA
species, fr v. of	XM_020751408.1	0.00109513	0.0139844	NA
species, fr v. of	XM_020764489.1	0.00110236	0.014061	NA
species, fr v. of	XM_020745704.1	0.00110703	0.0140629	NA
species, fr v. of	XM_020751230.1	0.00110746	0.0140629	NA
species, fr v. of	XM_020774104.1	0.00110523	0.0140629	NA
species, fr v. of	XM_020777309.1	0.00110488	0.0140629	TTC4
species, fr v. of	XM_020776563.1	0.00111203	0.0141051	TNS3
species, fr v. of	XM_020750012.1	0.0011209	0.0142018	NA
species, fr v. of	XM_020771251.1	0.00112999	0.014301	NA
species, fr v. of	XM_020771636.1	0.00113164	0.0143059	CTSC
species, fr v. of	XM_020765915.1	0.00113637	0.0143366	TMEM145
species, fr v. of	XM_020766569.1	0.00113658	0.0143366	NA
species, fr v. of	XM_020768964.1	0.00114501	0.0144269	NA
species, fr v. of	XM_020758243.1	0.00115053	0.0144804	NA
species, fr v. of	XM_020756422.1	0.00115311	0.0144967	NA
species, fr v. of	XM_020758699.1	0.00115871	0.014535	NA
species, fr v. of	XM_020763134.1	0.00115767	0.014535	NA
species, fr v. of	XM_020750016.1	0.00116953	0.0146223	TMEM66
species, fr v. of	XM_020763681.1	0.00116825	0.0146223	NA
species, fr v. of	XM_020777098.1	0.00116817	0.0146223	NA
species, fr v. of	XM_020757731.1	0.00117165	0.0146328	NA
species, fr v. of	XM_020756917.1	0.00117514	0.0146602	NA
species, fr v. of	XM_020759847.1	0.00118128	0.0147206	NA
species, fr v. of	XM_020749256.1	0.00118502	0.0147511	NA
species, fr v. of	XM_020773693.1	0.00118876	0.0147814	NA
species, fr v. of	XM_020768617.1	0.00120195	0.0149291	NA
species, fr v. of	XM_020770707.1	0.00121731	0.0151034	NA
species, fr v. of	XM_020750806.1	0.0012194	0.0151128	LSM4
species, fr v. of	XM_020746507.1	0.00122367	0.0151492	NA
species, fr v. of	XM_020761199.1	0.00122509	0.0151503	NA
species, fr v. of	XM_020758247.1	0.00122747	0.0151632	NA
species, fr v. of	XM_020754185.1	0.00123035	0.0151823	NA
species, fr v. of	XM_020746999.1	0.00123344	0.0152039	NA
species, fr v. of	XM_020750800.1	0.00124599	0.015342	NA
species, fr v. of	XM_020751440.1	0.00124794	0.0153494	NA
species, fr v. of	XM_020755887.1	0.0012532	0.0153974	NA
species, fr v. of	XM_020750990.1	0.00126204	0.0154893	CDC37
species, fr v. of	XM_020759474.1	0.00126634	0.0155253	NA
species, fr v. of	XM_020766380.1	0.00128512	0.0157386	NA
species, fr v. of	XM_020745094.1	0.00128843	0.0157621	NA
species, fr v. of	XM_020750594.1	0.00129443	0.0158015	NA
species, fr v. of	XM_020752810.1	0.0012942	0.0158015	NA
species, fr v. of	XM_020760931.1	0.00129957	0.0158473	NA
species, fr v. of	XM_020758431.1	0.00130256	0.0158666	NA
species, fr v. of	XM_020767388.1	0.00130619	0.0158939	NA
species, fr v. of	XM_020769328.1	0.00132928	0.0161575	NA
species, fr v. of	XM_020749558.1	0.00133677	0.0161635	NA
species, fr v. of	XM_020749891.1	0.00133552	0.0161635	NA
species, fr v. of	XM_020760501.1	0.0013372	0.0161635	NA
species, fr v. of	XM_020769594.1	0.0013375	0.0161635	NA
species, fr v. of	XM_020770052.1	0.00133831	0.0161635	NA
species, fr v. of	XM_020770552.1	0.001337	0.0161635	NA
species, fr v. of	XM_020769055.1	0.00134723	0.016254	ZSWIM6
species, fr v. of	XM_020767272.1	0.00134923	0.0162609	NA
species, fr v. of	XM_020747046.1	0.0013551	0.0162749	NA
species, fr v. of	XM_020755853.1	0.00135753	0.0162749	NA
species, fr v. of	XM_020756266.1	0.0013556	0.0162749	NA
species, fr v. of	XM_020762966.1	0.00135458	0.0162749	NA
species, fr v. of	XM_020769188.1	0.00135755	0.0162749	NA
species, fr v. of	XM_020748885.1	0.0013736	0.0164326	NA
species, fr v. of	XM_020763696.1	0.00137281	0.0164326	NA
species, fr v. of	XM_020758803.1	0.00137566	0.01644	NA
species, fr v. of	XM_020757917.1	0.00138	0.0164745	NA
species, fr v. of	XM_020758527.1	0.00139733	0.0166639	NA
species, fr v. of	XM_020774824.1	0.00141932	0.0169084	NA
species, fr v. of	XM_020752336.1	0.00142182	0.0169204	NA
species, fr v. of	XM_020774256.1	0.00142492	0.0169395	NA
species, fr v. of	XM_020771766.1	0.00142864	0.016966	NA
species, fr v. of	XM_020747996.1	0.00144094	0.0170582	NA
species, fr v. of	XM_020762965.1	0.00143817	0.0170582	FGF6
species, fr v. of	XM_020772252.1	0.00144241	0.0170582	NA
species, fr v. of	XM_020775802.1	0.00144067	0.0170582	NA
species, fr v. of	XM_020762053.1	0.00146388	0.0172762	NA
species, fr v. of	XM_020763955.1	0.00146242	0.0172762	NA
species, fr v. of	XM_020763667.1	0.00147189	0.0173528	ELP3
species, fr v. of	XM_020753224.1	0.00148057	0.0174341	NA
species, fr v. of	XM_020755006.1	0.00148186	0.0174341	NA
species, fr v. of	XM_020749325.1	0.00148422	0.0174438	NA
species, fr v. of	XM_020754034.1	0.00149057	0.0175004	NA
species, fr v. of	XM_020754485.1	0.00150076	0.0176018	NA
species, fr v. of	XM_020748965.1	0.00150497	0.017633	NA
species, fr v. of	XM_020768771.1	0.00150854	0.0176566	NA
species, fr v. of	XM_020744835.1	0.00152234	0.0177998	QARS
species, fr v. of	XM_020748043.1	0.00152429	0.0178043	NA
species, fr v. of	XM_020764415.1	0.00152602	0.0178062	UTP11L
species, fr v. of	XM_020747565.1	0.00153783	0.0179139	NA
species, fr v. of	XM_020768166.1	0.00153841	0.0179139	Mmp1
species, fr v. of	XM_020773820.1	0.00154199	0.0179373	UHRF2
species, fr v. of	XM_020761158.1	0.00154911	0.0180016	NA
species, fr v. of	XM_020751411.1	0.00155083	0.0180033	NA
species, fr v. of	XM_020749578.1	0.00155626	0.0180479	NA
species, fr v. of	XM_020752473.1	0.00155942	0.0180482	DNAL1
species, fr v. of	XM_020772381.1	0.00155946	0.0180482	NA
species, fr v. of	XM_020767462.1	0.00156568	0.0181017	NA
species, fr v. of	XM_020773250.1	0.00158634	0.0183219	NA
species, fr v. of	XM_020749299.1	0.00158894	0.0183333	NA
species, fr v. of	XM_020749402.1	0.00159214	0.0183516	KCNA5
species, fr v. of	XM_020746914.1	0.001594	0.0183545	NA
species, fr v. of	XM_020746557.1	0.00159945	0.0183985	LRP6
species, fr v. of	XM_020747039.1	0.00161931	0.0185638	PPP1R11
species, fr v. of	XM_020752137.1	0.00162199	0.0185638	NA
species, fr v. of	XM_020755157.1	0.00161925	0.0185638	NA
species, fr v. of	XM_020768446.1	0.00161686	0.0185638	NA
species, fr v. of	XM_020773949.1	0.00162137	0.0185638	MAPK6
species, fr v. of	XM_020753005.1	0.00163478	0.0186538	BARX1
species, fr v. of	XM_020766071.1	0.00163346	0.0186538	NA
species, fr v. of	XM_020775672.1	0.00163379	0.0186538	NA
species, fr v. of	XM_020762390.1	0.00164842	0.0187718	NA
species, fr v. of	XM_020769807.1	0.00164821	0.0187718	NA
species, fr v. of	XM_020774734.1	0.00166621	0.0189365	HMCN2
species, fr v. of	XM_020776164.1	0.00166584	0.0189365	NA
species, fr v. of	XM_020761433.1	0.00167925	0.0190656	NA
species, fr v. of	XM_020774548.1	0.00168436	0.0191045	PRDX6
species, fr v. of	XM_020749639.1	0.00169275	0.0191118	NA
species, fr v. of	XM_020750718.1	0.00169074	0.0191118	NA
species, fr v. of	XM_020751162.1	0.0016915	0.0191118	NA
species, fr v. of	XM_020762938.1	0.00169341	0.0191118	NA
species, fr v. of	XM_020774873.1	0.00169127	0.0191118	NA
species, fr v. of	XM_020763295.1	0.00170038	0.0191715	NA
species, fr v. of	XM_020745307.1	0.0017086	0.019234	NA
species, fr v. of	XM_020760127.1	0.00170931	0.019234	NUP214
species, fr v. of	XM_020760502.1	0.00171912	0.0193252	NA
species, fr v. of	XM_020744781.1	0.00172443	0.0193483	NA
species, fr v. of	XM_020753727.1	0.00172458	0.0193483	ATP5H
species, fr v. of	XM_020759054.1	0.00173692	0.0194675	GRN
species, fr v. of	XM_020770573.1	0.00174018	0.0194849	NA
species, fr v. of	XM_020774749.1	0.00176182	0.0197077	NA
species, fr v. of	XM_020752911.1	0.00176616	0.0197369	NA
species, fr v. of	XM_020769357.1	0.00178613	0.0199405	MYD88
species, fr v. of	XM_020751268.1	0.00178806	0.0199424	NA
species, fr v. of	XM_020750220.1	0.00179788	0.0200323	NA
species, fr v. of	XM_020756336.1	0.00180477	0.0200893	NA
species, fr v. of	XM_020745729.1	0.00182733	0.0203205	NA
species, fr v. of	XM_020761584.1	0.0018424	0.0204681	GLB1L
species, fr v. of	XM_020744988.1	0.00184976	0.0204752	NA
species, fr v. of	XM_020745512.1	0.00184614	0.0204752	NA
species, fr v. of	XM_020750884.1	0.00184762	0.0204752	NA
species, fr v. of	XM_020753724.1	0.00185024	0.0204752	MGAT5
species, fr v. of	XM_020745118.1	0.00186207	0.020586	NA
species, fr v. of	XM_020761432.1	0.00187215	0.0206773	NA
species, fr v. of	XM_020773601.1	0.00187868	0.0207293	NA
species, fr v. of	XM_020768430.1	0.00188616	0.0207916	AGXT
species, fr v. of	XM_020754377.1	0.00189397	0.0208576	XPO7
species, fr v. of	XM_020772322.1	0.00189846	0.0208867	NA
species, fr v. of	XM_020759912.1	0.00190109	0.0208955	NA
species, fr v. of	XM_020753393.1	0.00190656	0.0209151	HSPB11
species, fr v. of	XM_020761261.1	0.00190639	0.0209151	NA
species, fr v. of	XM_020765054.1	0.00191182	0.0209526	NA
species, fr v. of	XM_020750328.1	0.00191731	0.0209723	NA
species, fr v. of	XM_020774007.1	0.00191559	0.0209723	NA
species, fr v. of	XM_020754931.1	0.00194156	0.0212172	NA
species, fr v. of	XM_020769413.1	0.00194604	0.0212457	NA
species, fr v. of	XM_020769069.1	0.00195084	0.0212776	TrpA1
species, fr v. of	XM_020749073.1	0.00195798	0.021317	SLC1A2
species, fr v. of	XM_020765755.1	0.00195976	0.021317	NA
species, fr v. of	XM_020773115.1	0.00196008	0.021317	NA
species, fr v. of	XM_020764556.1	0.0019656	0.0213566	NA
species, fr v. of	XM_020770455.1	0.0019696	0.0213796	NA
species, fr v. of	XM_020761987.1	0.00197248	0.0213905	NA
species, fr v. of	XM_020751868.1	0.00198517	0.0215076	NA
species, fr v. of	XM_020761063.1	0.00199998	0.0216474	CFAP43
species, fr v. of	XM_020756604.1	0.00201018	0.0217371	FKBP15
species, fr v. of	XM_020768545.1	0.0020205	0.0218279	NA
species, fr v. of	XM_020771067.1	0.00203268	0.0219387	NA
species, fr v. of	XM_020750624.1	0.00203882	0.0219632	NA
species, fr v. of	XM_020760091.1	0.00203874	0.0219632	NA
species, fr v. of	XM_020751007.1	0.00204121	0.0219681	bath-38
species, fr v. of	XM_020769371.1	0.00205259	0.0220488	NA
species, fr v. of	XM_020769516.1	0.00205231	0.0220488	NA
species, fr v. of	XM_020755360.1	0.00205671	0.0220722	NA
species, fr v. of	XM_020750145.1	0.00206099	0.0220974	NA
species, fr v. of	XM_020760397.1	0.00206555	0.0221253	OFD1
species, fr v. of	XM_020763826.1	0.00208238	0.0222846	NA
species, fr v. of	XM_020750477.1	0.00208752	0.0223186	NA
species, fr v. of	XM_020771645.1	0.00209405	0.0223674	NA
species, fr v. of	XM_020766512.1	0.00209941	0.0224035	USB1
species, fr v. of	XM_020763341.1	0.00211205	0.0225173	RPE65
species, fr v. of	XM_020765082.1	0.00211494	0.022527	NA
species, fr v. of	XM_020760051.1	0.00211953	0.0225548	NA
species, fr v. of	XM_020748993.1	0.00212236	0.0225638	NA
species, fr v. of	XM_020747652.1	0.0021358	0.0226642	NA
species, fr v. of	XM_020752355.1	0.00213515	0.0226642	NA
species, fr v. of	XM_020765257.1	0.00214391	0.0227291	NA
species, fr v. of	XM_020754844.1	0.0021649	0.0229302	TRMT1
species, fr v. of	XM_020751630.1	0.00216714	0.0229326	TOMM70A
species, fr v. of	XM_020757402.1	0.00218023	0.0230495	NA
species, fr v. of	XM_020746478.1	0.00219305	0.0231636	NA
species, fr v. of	XM_020756919.1	0.00219573	0.0231703	NA
species, fr v. of	XM_020759899.1	0.00222476	0.0234549	NA
species, fr v. of	XM_020767384.1	0.00222756	0.0234626	DDX24
species, fr v. of	XM_020761738.1	0.00224519	0.0236265	NA
species, fr v. of	XM_020749694.1	0.00224743	0.0236282	NA
species, fr v. of	XM_020767128.1	0.0022544	0.0236795	HTATSF1
species, fr v. of	XM_020752131.1	0.00225914	0.0237074	MAPK15
species, fr v. of	XM_020758426.1	0.00226962	0.0237781	NA
species, fr v. of	XM_020763950.1	0.00227006	0.0237781	NA
species, fr v. of	XM_020761113.1	0.00227492	0.0238071	NA
species, fr v. of	XM_020771514.1	0.00228118	0.0238506	NA
species, fr v. of	XM_020756787.1	0.00230476	0.024075	NA
species, fr v. of	XM_020774943.1	0.00230777	0.0240843	NA
species, fr v. of	XM_020745015.1	0.00231539	0.0241278	NA
species, fr v. of	XM_020760212.1	0.00231619	0.0241278	NA
species, fr v. of	XM_020749130.1	0.002324	0.024187	NA
species, fr v. of	XM_020753940.1	0.00232977	0.0242187	MRPS17
species, fr v. of	XM_020770958.1	0.00233343	0.0242187	TBCD
species, fr v. of	XM_020773048.1	0.00233319	0.0242187	MBTPS1
species, fr v. of	XM_020771422.1	0.00234202	0.0242856	NA
species, fr v. of	XM_020761565.1	0.00234831	0.0243245	NA
species, fr v. of	XM_020762104.1	0.00235005	0.0243245	NA
species, fr v. of	XM_020771819.1	0.00235595	0.0243634	NA
species, fr v. of	XM_020767657.1	0.00236442	0.0244287	NA
species, fr v. of	XM_020755715.1	0.00237218	0.0244867	NA
species, fr v. of	XM_020747795.1	0.00238274	0.0245734	NA
species, fr v. of	XM_020760449.1	0.00239195	0.0246237	CEP152
species, fr v. of	XM_020768530.1	0.00239038	0.0246237	NA
species, fr v. of	XM_020764574.1	0.00239775	0.024661	NCAM2
species, fr v. of	XM_020770962.1	0.002427	0.0249392	NA
species, fr v. of	XM_020748780.1	0.0024534	0.0251424	NA
species, fr v. of	XM_020769888.1	0.00244899	0.0251424	NA
species, fr v. of	XM_020775263.1	0.00245206	0.0251424	SLC1A2
species, fr v. of	XM_020769442.1	0.00246026	0.0251899	NA
species, fr v. of	XM_020772269.1	0.002473	0.0252976	NA
species, fr v. of	XM_020747480.1	0.00247697	0.0253049	NA
species, fr v. of	XM_020753474.1	0.00248262	0.0253049	NA
species, fr v. of	XM_020755374.1	0.00248154	0.0253049	NA
species, fr v. of	XM_020768994.1	0.00248213	0.0253049	NA
species, fr v. of	XM_020770435.1	0.00248747	0.0253316	ERN1
species, fr v. of	XM_020767324.1	0.00249361	0.0253714	NA
species, fr v. of	XM_020744851.1	0.00251365	0.0255405	NA
species, fr v. of	XM_020749886.1	0.00251472	0.0255405	NA
species, fr v. of	XM_020775681.1	0.00252531	0.0256252	NA
species, fr v. of	XM_020748331.1	0.00255115	0.0258643	NA
species, fr v. of	XM_020767193.1	0.00257662	0.0260992	NA
species, fr v. of	XM_020758556.1	0.00258029	0.0261131	NA
species, fr v. of	XM_020754414.1	0.00258541	0.0261417	NA
species, fr v. of	XM_020763499.1	0.00259072	0.026172	NA
species, fr v. of	XM_020772752.1	0.00260555	0.0262985	NA
species, fr v. of	XM_020758170.1	0.00261306	0.0263508	NA
species, fr v. of	XM_020768720.1	0.00261726	0.0263698	NA
species, fr v. of	XM_020762429.1	0.00262032	0.0263773	NA
species, fr v. of	XM_020751498.1	0.00263013	0.0264526	MRPL46
species, fr v. of	XM_020748514.1	0.0026378	0.0265063	PTPRQ
species, fr v. of	XM_020776264.1	0.00264198	0.0265249	NA
species, fr v. of	XM_020771359.1	0.00264571	0.0265388	NA
species, fr v. of	XM_020773519.1	0.00265571	0.0266156	SLK
species, fr v. of	XM_020755031.1	0.00266366	0.0266718	BSG
species, fr v. of	XM_020760147.1	0.00267207	0.0267325	HGSNAT
species, fr v. of	XM_020746758.1	0.00269681	0.0269351	NA
species, fr v. of	XM_020775578.1	0.00269706	0.0269351	NA
species, fr v. of	XM_020764034.1	0.00271381	0.0270785	NA
species, fr v. of	XM_020776368.1	0.00272234	0.0271398	NA
species, fr v. of	XM_020767171.1	0.00273254	0.0272176	MPC2
species, fr v. of	XM_020760041.1	0.00275902	0.0274573	CTSF
species, fr v. of	XM_020752329.1	0.00276663	0.027509	NA
species, fr v. of	XM_020753012.1	0.00278059	0.0275273	POT1
species, fr v. of	XM_020753969.1	0.00277988	0.0275273	NA
species, fr v. of	XM_020771817.1	0.00277899	0.0275273	NA
species, fr v. of	XM_020775813.1	0.00277768	0.0275273	NA
species, fr v. of	XM_020776512.1	0.00277125	0.0275273	NA
species, fr v. of	XM_020744768.1	0.00278636	0.0275365	NA
species, fr v. of	XM_020775318.1	0.00278554	0.0275365	ENDOD1
species, fr v. of	XM_020771935.1	0.00279118	0.0275601	NA
species, fr v. of	XM_020749826.1	0.00281159	0.0276941	NA
species, fr v. of	XM_020754637.1	0.00281256	0.0276941	NA
species, fr v. of	XM_020763978.1	0.00281449	0.0276941	NA
species, fr v. of	XM_020768432.1	0.00281054	0.0276941	NA
species, fr v. of	XM_020775950.1	0.00283259	0.0278481	NA
species, fr v. of	XM_020746277.1	0.00284005	0.0278973	NA
species, fr v. of	XM_020748536.1	0.00284693	0.0279407	NA
species, fr v. of	XM_020765586.1	0.00285171	0.0279635	NA
species, fr v. of	XM_020767031.1	0.00287211	0.0281392	NA
species, fr v. of	XM_020774371.1	0.00288532	0.0282444	NA
species, fr v. of	XM_020770488.1	0.00289726	0.0283368	NA
species, fr v. of	XM_020745180.1	0.00290777	0.0284151	IDUA
species, fr v. of	XM_020768297.1	0.0029206	0.028516	NA
species, fr v. of	XM_020757140.1	0.00294441	0.0286746	NA
species, fr v. of	XM_020761011.1	0.0029409	0.0286746	NA
species, fr v. of	XM_020765189.1	0.00294197	0.0286746	NA
species, fr v. of	XM_020756587.1	0.00294815	0.0286864	NA
species, fr v. of	XM_020766009.1	0.00296102	0.0287378	NA
species, fr v. of	XM_020770733.1	0.00296017	0.0287378	NA
species, fr v. of	XM_020775475.1	0.00295844	0.0287378	NA
species, fr v. of	XM_020758210.1	0.00296685	0.0287698	NA
species, fr v. of	XM_020753243.1	0.00297229	0.028798	NA
species, fr v. of	XM_020746416.1	0.00297801	0.0288289	NA
species, fr v. of	XM_020751694.1	0.0029823	0.0288458	SIRT7
species, fr v. of	XM_020749853.1	0.00300138	0.028981	NA
species, fr v. of	XM_020750462.1	0.00300106	0.028981	NA
species, fr v. of	XM_020747546.1	0.00300693	0.02901	NA
species, fr v. of	XM_020765428.1	0.00301245	0.0290386	NA
species, fr v. of	XM_020768822.1	0.00302904	0.0291676	NA
species, fr v. of	XM_020775619.1	0.00303097	0.0291676	NA
species, fr v. of	XM_020770222.1	0.00304263	0.0292551	NA
species, fr v. of	XM_020772086.1	0.0030466	0.0292685	NA
species, fr v. of	XM_020759714.1	0.00305893	0.0293621	NA
species, fr v. of	XM_020744828.1	0.00306274	0.0293739	NA
species, fr v. of	XM_020773402.1	0.00307378	0.0294301	NA
species, fr v. of	XM_020775466.1	0.00307121	0.0294301	STOML1
species, fr v. of	XM_020748288.1	0.00311254	0.0297761	NA
species, fr v. of	XM_020759120.1	0.00312578	0.0298776	NA
species, fr v. of	XM_020753911.1	0.0031498	0.0300567	NA
species, fr v. of	XM_020764686.1	0.00314878	0.0300567	NA
species, fr v. of	XM_020763125.1	0.0031546	0.0300772	NA
species, fr v. of	XM_020748832.1	0.00316003	0.0300785	SLC25A36
species, fr v. of	XM_020774403.1	0.00315845	0.0300785	NA
species, fr v. of	XM_020745078.1	0.00317506	0.0301963	NA
species, fr v. of	XM_020767773.1	0.00317784	0.0301974	KAT8
species, fr v. of	XM_020750063.1	0.0031865	0.0302544	NA
species, fr v. of	XM_020753080.1	0.00319281	0.030289	NA
species, fr v. of	XM_020746186.1	0.00321411	0.0304657	NA
species, fr v. of	XM_020771077.1	0.00321858	0.0304826	NA
species, fr v. of	XM_020772323.1	0.00322378	0.0305065	NA
species, fr v. of	XM_020751168.1	0.00323267	0.0305651	NA
species, fr v. of	XM_020745144.1	0.00323803	0.0305678	NA
species, fr v. of	XM_020746643.1	0.00323833	0.0305678	C5
species, fr v. of	XM_020761474.1	0.00325196	0.030671	NNT
species, fr v. of	XM_020759515.1	0.00325723	0.0306952	NA
species, fr v. of	XM_020753242.1	0.00327064	0.030796	NA
species, fr v. of	XM_020769380.1	0.00327361	0.0307985	FAM73B
species, fr v. of	XM_020775726.1	0.00333623	0.0313617	NA
species, fr v. of	XM_020752887.1	0.00334199	0.0313899	NA
species, fr v. of	XM_020746252.1	0.00335868	0.0314945	NA
species, fr v. of	XM_020761196.1	0.00335812	0.0314945	NA
species, fr v. of	XM_020758802.1	0.00337125	0.0315864	NA
species, fr v. of	XM_020765399.1	0.00340927	0.0319163	NA
species, fr v. of	XM_020767861.1	0.00342138	0.0320033	NA
species, fr v. of	XM_020755601.1	0.00343233	0.0320793	NA
species, fr v. of	XM_020762523.1	0.00344002	0.0321248	NA
species, fr v. of	XM_020749261.1	0.00346552	0.0323363	NA
species, fr v. of	XM_020764221.1	0.00350283	0.0326576	NA
species, fr v. of	XM_020772476.1	0.0035103	0.0327005	FH
species, fr v. of	XM_020746475.1	0.00353286	0.0328722	NA
species, fr v. of	XM_020752257.1	0.00353576	0.0328722	NA
species, fr v. of	XM_020773432.1	0.00353741	0.0328722	NA
species, fr v. of	XM_020772415.1	0.00356981	0.0331461	NA
species, fr v. of	XM_020750746.1	0.00359252	0.0333297	NA
species, fr v. of	XM_020754320.1	0.00360345	0.033404	NA
species, fr v. of	XM_020756866.1	0.00363179	0.0336392	NA
species, fr v. of	XM_020751930.1	0.00363534	0.0336447	NA
species, fr v. of	XM_020750992.1	0.00363944	0.0336552	NA
species, fr v. of	XM_020746387.1	0.00364713	0.0336717	NA
species, fr v. of	XM_020748714.1	0.00364715	0.0336717	NA
species, fr v. of	XM_020747936.1	0.00365632	0.0336743	NA
species, fr v. of	XM_020750622.1	0.00365437	0.0336743	NA
species, fr v. of	XM_020777106.1	0.0036552	0.0336743	NA
species, fr v. of	XM_020764760.1	0.00366516	0.0337283	NA
species, fr v. of	XM_020771163.1	0.00369451	0.033971	NA
species, fr v. of	XM_020755069.1	0.00369953	0.0339896	NA
species, fr v. of	XM_020772876.1	0.00371485	0.0341028	AP5S1
species, fr v. of	XM_020751134.1	0.00372131	0.0341345	NA
species, fr v. of	XM_020761771.1	0.00375433	0.0343882	NA
species, fr v. of	XM_020762063.1	0.00375501	0.0343882	NA
species, fr v. of	XM_020752761.1	0.00377287	0.0345239	NA
species, fr v. of	XM_020744910.1	0.00378995	0.0346523	NA
species, fr v. of	XM_020775972.1	0.00380187	0.0347334	NA
species, fr v. of	XM_020775918.1	0.00380999	0.0347795	NA
species, fr v. of	XM_020771253.1	0.003843	0.0350527	NA
species, fr v. of	XM_020755279.1	0.00385683	0.0351507	NA
species, fr v. of	XM_020766209.1	0.00390667	0.0355763	CHL1
species, fr v. of	XM_020750794.1	0.00393484	0.0357904	NA
species, fr v. of	XM_020767596.1	0.00393647	0.0357904	NA
species, fr v. of	XM_020769860.1	0.00394567	0.0358453	RINT1
species, fr v. of	XM_020767252.1	0.00395259	0.0358544	NA
species, fr v. of	XM_020773597.1	0.00395298	0.0358544	NA
species, fr v. of	XM_020752222.1	0.00396614	0.0359451	NA
species, fr v. of	XM_020772004.1	0.00397848	0.0360282	NA
species, fr v. of	XM_020775211.1	0.00398943	0.0360986	NA
species, fr v. of	XM_020760204.1	0.00401043	0.0362598	NA
species, fr v. of	XM_020756627.1	0.0040176	0.0362957	ARSB
species, fr v. of	XM_020762526.1	0.00403725	0.0364443	SYVN1
species, fr v. of	XM_020767443.1	0.0040455	0.0364609	MICALL1
species, fr v. of	XM_020774427.1	0.00404501	0.0364609	NA
species, fr v. of	XM_020748874.1	0.00405102	0.0364636	DNTT
species, fr v. of	XM_020770567.1	0.00405544	0.0364636	NA
species, fr v. of	XM_020772064.1	0.00405517	0.0364636	NA
species, fr v. of	XM_020747302.1	0.00406612	0.0365308	NA
species, fr v. of	XM_020758189.1	0.00406985	0.0365355	NA
species, fr v. of	XM_020776448.1	0.00407426	0.0365462	NA
species, fr v. of	XM_020760214.1	0.00408329	0.0365983	NA
species, fr v. of	XM_020745452.1	0.004087	0.0366027	NA
species, fr v. of	XM_020748845.1	0.00410577	0.0367418	NA
species, fr v. of	XM_020758276.1	0.00412076	0.0368179	NA
species, fr v. of	XM_020765018.1	0.00411918	0.0368179	NA
species, fr v. of	XM_020762988.1	0.00414724	0.0370254	NA
species, fr v. of	XM_020755508.1	0.00415364	0.0370534	NA
[truncated: 141 more rows]

## Sheet: S5 - Sym_Field_LME_DEGs
Breviolum Differentially Expressed Genes with significant (padj<0.05) enrichment in comparisons between colony status (affected lesion (AL), affected healthy (AH), unaffected (U)), bank (east (E), west (W)), species (Orbicella franksi (FR), Orbicella faveolata (OF))
R version 4.2.1 2022-06-23) -- "Funny-Looking Kid"		DESeq2_1.38.1
Pairwise Comparison	transcript	pval	padj	gene		Orbicella faveolata	Pairwise Comparison	transcript	pval	padj	gene		Orbicella franksi	Pairwise Comparison	transcript	pval.s	padj.s	gene
AH v. U	NA	NA	NA	NA	No DEGs		AH v. U	comp23449	2.13491e-06	0.0271432	-			AH v. U	NA	NA	NA	NA	No DEGs
							AH v. U	comp9015	5.07176e-06	0.0322412	sp|Q52C47;AdoMet-dependent rRNA methyltransferase SPB1
AL v. AH	comp39321	6.196e-16	7.87759e-12	sp|Q8TGM5;Putative uncharacterized protein ART3										AL v. AH	comp39909	2.05929e-09	1.30909e-05	tr|M5R870;Uncharacterized protein
AL v. AH	comp39909	4.81972e-12	3.06389e-08	tr|M5R870;Uncharacterized protein			AL v. AH	NA	NA	NA	NA	No DEGs		AL v. AH	comp39321	1.37645e-09	1.30909e-05	sp|Q8TGM5;Putative uncharacterized protein ART3
AL v. AH	comp30250	1.80755e-11	7.66039e-08	tr|G7E0L8;Uncharacterized protein										AL v. AH	comp20829	5.70877e-08	0.000241938	tr|C5UZJ3;Putative uncharacterized protein (Fragment)
AL v. AH	comp33653	9.8892e-11	3.14328e-07	tr|I1E509;Uncharacterized protein			AL v. U	comp37156	9.5184e-09	0.000121017	sp|Q8TGM6;Protein TAR1			AL v. AH	comp47922	1.10942e-07	0.000282104	-
AL v. AH	comp43265	1.12001e-09	2.84797e-06	tr|D4BE78;Putative uncharacterized protein			AL v. U	comp13713	6.17717e-07	0.00392683	tr|;			AL v. AH	comp30250	1.07559e-07	0.000282104	tr|G7E0L8;Uncharacterized protein
AL v. AH	comp13713	8.27838e-09	1.75419e-05	tr|;			AL v. U	comp39321	1.13622e-06	0.00481528	sp|Q8TGM5;Putative uncharacterized protein ART3			AL v. AH	comp41659	1.65449e-06	0.00300503	tr|F2MGL8;Conserved protein
AL v. AH	comp62647	1.12439e-08	2.04221e-05	tr|Q3BKI1;Putative uncharacterized protein			AL v. U	comp43265	6.40355e-06	0.0201104	tr|D4BE78;Putative uncharacterized protein			AL v. AH	comp39988	1.42818e-06	0.00300503	tr|G5SN48;Putative uncharacterized protein
AL v. AH	comp20829	7.59716e-08	0.000110962	tr|C5UZJ3;Putative uncharacterized protein (Fragment)			AL v. U	comp44662	7.90875e-06	0.0201104	sp|Q6CQE5;Protein TAR1			AL v. AH	comp33653	5.89858e-06	0.00937432	tr|I1E509;Uncharacterized protein
AL v. AH	comp42654	8.72752e-08	0.000110962	tr|D5H0H3;PG1 protein			AL v. U	comp39876	1.03901e-05	0.0203425	tr|E6PKC3;Uncharacterized protein			AL v. AH	comp33517	6.8709e-06	0.00970629	tr|H6SIC8;Rhodospirillum photometricum DSM 122 draft genome sequence (Fragment)
AL v. AH	comp32405	7.98555e-08	0.000110962	tr|K7F1M8;Uncharacterized protein			AL v. U	comp14444	1.12e-05	0.0203425	-			AL v. AH	comp19200	1.80633e-05	0.0229656	tr|E9FDN4;Putative uncharacterized protein
AL v. AH	comp39988	1.24663e-07	0.000132081	tr|G5SN48;Putative uncharacterized protein			AL v. U	comp46469	1.79356e-05	0.0285041	-			AL v. AH	comp62647	4.17193e-05	0.04822	tr|Q3BKI1;Putative uncharacterized protein
AL v. AH	comp37156	1.16593e-07	0.000132081	sp|Q8TGM6;Protein TAR1			AL v. U	comp30250	3.00492e-05	0.0390908	tr|G7E0L8;Uncharacterized protein
AL v. AH	comp30364	2.2423e-07	0.000215209	tr|Q66UA2;Putative salivary protein (Fragment)			AL v. U	comp76935	3.21274e-05	0.0390908	-			AL v. U	comp39321	1.15514e-08	0.000146865	sp|Q8TGM5;Putative uncharacterized protein ART3
AL v. AH	comp41659	2.36977e-07	0.000215209	tr|F2MGL8;Conserved protein			AL v. U	comp54442	3.38209e-05	0.0390908	sp|Q12019;Midasin			AL v. U	comp47922	1.20225e-07	0.00070465	-
AL v. AH	comp45822	3.3546e-07	0.000284336	tr|D4BE78;Putative uncharacterized protein			AL v. U	comp26860	4.50985e-05	0.0477818	tr|J9HP15;Uncharacterized protein			AL v. U	comp30250	1.66269e-07	0.00070465	tr|G7E0L8;Uncharacterized protein
AL v. AH	comp44137	1.73084e-06	0.00137537	sp|Q3BAI2;Uncharacterized protein ORF91										AL v. U	comp39909	2.85979e-07	0.000908985	tr|M5R870;Uncharacterized protein
AL v. AH	comp39876	2.1309e-06	0.00159366	tr|E6PKC3;Uncharacterized protein			bank, W v. E	comp47069	6.42103e-15	8.1637e-11	sp|Q19821;Rhomboid-related protein 1			AL v. U	comp39988	4.76174e-06	0.0100901	tr|G5SN48;Putative uncharacterized protein
AL v. AH	comp10213	4.73066e-06	0.00334142	tr|B5M6G9;Tumor differentially expressed protein			bank, W v. E	comp38868	1.15515e-09	7.3433e-06	-			AL v. U	comp43265	4.15037e-06	0.0100901	tr|D4BE78;Putative uncharacterized protein
AL v. AH	comp3339	8.82377e-06	0.0059045	-			bank, W v. E	comp13999	2.6526e-07	0.00112417	tr|J9I3T4;Leucine Rich Repeat family protein			AL v. U	comp33517	5.79041e-06	0.010517	tr|H6SIC8;Rhodospirillum photometricum DSM 122 draft genome sequence (Fragment)
AL v. AH	comp25834	1.21217e-05	0.00770578	-			bank, W v. E	comp38088	3.21448e-06	0.00994177	tr|C5LX94;Putative uncharacterized protein			AL v. U	comp20829	1.31844e-05	0.0194422	tr|C5UZJ3;Putative uncharacterized protein (Fragment)
AL v. AH	comp20474	3.32308e-05	0.0201189	tr|E0XRD7;Putative uncharacterized protein			bank, W v. E	comp51001	3.90977e-06	0.00994177	-			AL v. U	comp30364	1.37628e-05	0.0194422	tr|Q66UA2;Putative salivary protein (Fragment)
AL v. AH	comp43707	4.54412e-05	0.0262609	tr|E6PDN8;Uncharacterized protein			bank, W v. E	comp34079	8.27476e-06	0.0175342	-			AL v. U	comp20883	3.5432e-05	0.0450483	-
AL v. AH	comp33517	4.88811e-05	0.0263269	tr|H6SIC8;Rhodospirillum photometricum DSM 122 draft genome sequence (Fragment)			bank, W v. E	comp37098	1.15864e-05	0.0184137	-
AL v. AH	comp70674	5.17675e-05	0.0263269	tr|B8MI73;Putative uncharacterized protein			bank, W v. E	comp31827	1.06204e-05	0.0184137	tr|R1EM15;Uncharacterized protein			bank, W v. E	comp64341	2.32064e-07	0.00295046	-
AL v. AH	comp26860	5.12385e-05	0.0263269	tr|J9HP15;Uncharacterized protein			bank, W v. E	comp27069	2.96834e-05	0.0348934	-			bank, W v. E	comp18723	9.44115e-07	0.00600174	-
AL v. AH	comp44103	7.10117e-05	0.0347247	tr|C4VMD4;PG1 protein			bank, W v. E	comp16959	2.86898e-05	0.0348934	sp|Q9ULJ7;Ankyrin repeat domain-containing protein 50			bank, W v. E	comp42185	2.11361e-06	0.0067181	sp|Q04960;DnaJ protein homolog
AL v. AH	comp43181	0.000107682	0.0507064	tr|R6IML5;Uncharacterized protein			bank, W v. E	comp29704	3.01893e-05	0.0348934	-			bank, W v. E	comp37098	1.8077e-06	0.0067181	-
														bank, W v. E	comp48596	2.86494e-06	0.00728497	-
AL v. U	comp39321	1.59702e-18	2.03045e-14	sp|Q8TGM5;Putative uncharacterized protein ART3
AL v. U	comp43265	6.21109e-15	3.94839e-11	tr|D4BE78;Putative uncharacterized protein
AL v. U	comp39909	5.99735e-12	2.54168e-08	tr|M5R870;Uncharacterized protein
AL v. U	comp30250	1.41014e-11	4.48214e-08	tr|G7E0L8;Uncharacterized protein
AL v. U	comp13713	2.30634e-11	5.86456e-08	tr|;
AL v. U	comp39988	5.17316e-10	1.09619e-06	tr|G5SN48;Putative uncharacterized protein
AL v. U	comp33517	5.65065e-09	1.02632e-05	tr|H6SIC8;Rhodospirillum photometricum DSM 122 draft genome sequence (Fragment)
AL v. U	comp33653	7.86913e-09	1.2506e-05	tr|I1E509;Uncharacterized protein
AL v. U	comp37156	1.1265e-08	1.45261e-05	sp|Q8TGM6;Protein TAR1
AL v. U	comp39876	1.14253e-08	1.45261e-05	tr|E6PKC3;Uncharacterized protein
AL v. U	comp30364	1.72762e-08	1.99682e-05	tr|Q66UA2;Putative salivary protein (Fragment)
AL v. U	comp47922	1.01486e-07	0.000107524	-
AL v. U	comp20474	1.28924e-07	0.000126087	tr|E0XRD7;Putative uncharacterized protein
AL v. U	comp45822	1.45158e-07	0.000131825	tr|D4BE78;Putative uncharacterized protein
AL v. U	comp62647	3.92184e-07	0.000312815	tr|Q3BKI1;Putative uncharacterized protein
AL v. U	comp41659	3.93663e-07	0.000312815	tr|F2MGL8;Conserved protein
AL v. U	comp32405	4.18784e-07	0.000313201	tr|K7F1M8;Uncharacterized protein
AL v. U	comp10213	5.99405e-07	0.000402777	tr|B5M6G9;Tumor differentially expressed protein
AL v. U	comp42905	6.01916e-07	0.000402777	tr|;
AL v. U	comp44137	1.42446e-06	0.00090553	sp|Q3BAI2;Uncharacterized protein ORF91
AL v. U	comp70674	1.82484e-06	0.00110481	tr|B8MI73;Putative uncharacterized protein
AL v. U	comp42654	2.08426e-06	0.00120451	tr|D5H0H3;PG1 protein
AL v. U	comp25971	3.36544e-06	0.00186036	tr|M4U4E7;Putative lipoprotein
AL v. U	comp20829	4.56466e-06	0.00241813	tr|C5UZJ3;Putative uncharacterized protein (Fragment)
AL v. U	comp26860	4.88125e-06	0.00248241	tr|J9HP15;Uncharacterized protein
AL v. U	comp41078	2.05093e-05	0.00940669	tr|R9E1B2;Uncharacterized protein
AL v. U	comp25513	2.06604e-05	0.00940669	tr|C5KVI1;Synaptic vesicular amine transporter
AL v. U	comp23039	2.07163e-05	0.00940669	tr|R1E808;Uncharacterized protein
AL v. U	comp43707	2.99496e-05	0.0131303	tr|E6PDN8;Uncharacterized protein
AL v. U	comp37399	3.48973e-05	0.0147895	tr|G5SMU9;Putative uncharacterized protein
AL v. U	comp14444	4.49032e-05	0.0184161	-
AL v. U	comp43181	5.28987e-05	0.0210173	tr|R6IML5;Uncharacterized protein
AL v. U	comp25834	6.72519e-05	0.0259103	-
AL v. U	comp44103	0.000115824	0.0433112	tr|C4VMD4;PG1 protein
AL v. U	comp16796	0.000131899	0.0479134	-
AL v. U	comp44358	0.000137279	0.0484822	-
bank, W v. E	comp47069	2.1382e-13	2.71851e-09	sp|Q19821;Rhomboid-related protein 1
bank, W v. E	comp37098	5.85824e-12	3.72408e-08	-
bank, W v. E	comp38088	5.79618e-08	0.000203631	tr|C5LX94;Putative uncharacterized protein
bank, W v. E	comp29704	6.4065e-08	0.000203631	-
bank, W v. E	comp18723	3.64465e-07	0.000926763	-
bank, W v. E	comp40971	5.64168e-07	0.00119547	tr|E0YPA5;Nitrate transporter (Fragment)
bank, W v. E	comp38026	1.16648e-06	0.00211866	sp|P94026;Ribulose-1
bank, W v. E	comp13533	1.45403e-06	0.00231082	sp|P39665;Protein SphX
bank, W v. E	comp43468	3.97747e-06	0.00561883	sp|Q8BJR6;Serine protease 27
bank, W v. E	comp32859	7.56793e-06	0.00962187	-
bank, W v. E	comp44042	1.13342e-05	0.0118545	sp|Q9LPV5;High affinity nitrate transporter 2.5
bank, W v. E	comp44442	1.20655e-05	0.0118545	sp|O14036;Small nuclear ribonucleoprotein Sm D2
bank, W v. E	comp13999	1.27091e-05	0.0118545	tr|J9I3T4;Leucine Rich Repeat family protein
bank, W v. E	comp21095	1.30536e-05	0.0118545	-
bank, W v. E	comp31827	2.23483e-05	0.0189424	tr|R1EM15;Uncharacterized protein
bank, W v. E	comp51001	2.6013e-05	0.0206706	-
bank, W v. E	comp44092	2.7807e-05	0.0207963	sp|P22944;Nitrite reductase [NAD(P)H]
bank, W v. E	comp64341	3.56328e-05	0.0251686	-
bank, W v. E	comp13858	3.99498e-05	0.0267327	tr|;
bank, W v. E	comp14076	6.81038e-05	0.0432936	-
bank, W v. E	comp36967	7.88696e-05	0.0477499	-
species, fr v. of	comp32981	2.01831e-08	0.000184132	sp|P41352;Tubulin beta chain
species, fr v. of	comp37156	2.89653e-08	0.000184132	sp|Q8TGM6;Protein TAR1
species, fr v. of	comp87528	8.99537e-08	0.000381224	sp|P67884;60S ribosomal protein L30
species, fr v. of	comp43672	1.71006e-07	0.000543542	sp|Q03685;Luminal-binding protein 5
species, fr v. of	comp43107	5.51699e-07	0.00140286	sp|Q03685;Luminal-binding protein 5
species, fr v. of	comp39321	1.02227e-06	0.00216619	sp|Q8TGM5;Putative uncharacterized protein ART3
species, fr v. of	comp8945	1.6109e-06	0.00292586	sp|Q6AYK6;Calcyclin-binding protein
species, fr v. of	comp36717	2.14619e-06	0.00341084	-
species, fr v. of	comp54560	3.31177e-06	0.00467843	tr|Q0TSB6;Multidrug resistance protein
species, fr v. of	comp20417	5.70846e-06	0.00725773	sp|P51824;ADP-ribosylation factor 1
species, fr v. of	comp10213	7.38489e-06	0.00802991	tr|B5M6G9;Tumor differentially expressed protein
species, fr v. of	comp15891	7.57896e-06	0.00802991	sp|A4IHB9;Mitochondrial sodium/hydrogen exchanger 9B2
species, fr v. of	comp13713	8.44668e-06	0.00826085	tr|;
species, fr v. of	comp44109	1.55031e-05	0.014079	tr|A9XBB1;Bacl-2
species, fr v. of	comp12569	2.14855e-05	0.0182111	-
species, fr v. of	comp60955	2.44196e-05	0.0194044	sp|F4HWY6;Myosin-11
species, fr v. of	comp14146	3.14615e-05	0.0222223	sp|Q53RK8;DEAD-box ATP-dependent RNA helicase 21
species, fr v. of	comp30250	3.00532e-05	0.0222223	tr|G7E0L8;Uncharacterized protein
species, fr v. of	comp33080	3.43733e-05	0.0226783	sp|P0C9A7;Putative ATP-dependent RNA helicase D1133L
species, fr v. of	comp43584	3.56746e-05	0.0226783	sp|Q96MT7;WD repeat-containing protein 52
species, fr v. of	comp44339	5.15345e-05	0.0284874	-
species, fr v. of	comp43093	5.12017e-05	0.0284874	-
species, fr v. of	comp16036	4.75956e-05	0.0284874	-
species, fr v. of	comp44191	7.23326e-05	0.0357444	sp|P07928;A' protein
species, fr v. of	comp38037	7.05871e-05	0.0357444	sp|Q95L11;Potassium voltage-gated channel subfamily B member 2
species, fr v. of	comp27942	7.89255e-05	0.0357444	-
species, fr v. of	comp45035	7.93506e-05	0.0357444	-
species, fr v. of	comp32405	8.43425e-05	0.0357444	tr|K7F1M8;Uncharacterized protein
species, fr v. of	comp66939	8.40475e-05	0.0357444	tr|G0PZW9;Methyltransferase FkbM family
species, fr v. of	comp60237	7.53328e-05	0.0357444	-
species, fr v. of	comp30166	9.37101e-05	0.0372322	sp|P58374;60S ribosomal protein L30
species, fr v. of	comp43918	9.32188e-05	0.0372322	sp|Q9T050;SPX domain-containing membrane protein At4g11810
species, fr v. of	comp16500	0.000100568	0.038746	-
species, fr v. of	comp611	0.000105307	0.0387665	sp|Q21268;UPF0046 protein K07C11.7
species, fr v. of	comp87059	0.000106719	0.0387665	-
species, fr v. of	comp52777	0.000113162	0.038885	tr|C1E6D1;Predicted protein
species, fr v. of	comp32505	0.00011259	0.038885	-
species, fr v. of	comp9601	0.000121792	0.0407489	sp|Q8L796;Phosphatidylinositol 4-phosphate 5-kinase 2
species, fr v. of	comp44020	0.000125171	0.0408057	tr|A9XBB1;Bacl-2
species, fr v. of	comp20139	0.000134402	0.0426947	-
species, fr v. of	comp43488	0.000138369	0.0426947	tr|G0QP76;Putative uncharacterized protein
species, fr v. of	comp43483	0.00014104	0.0426947	-
species, fr v. of	comp27102	0.000150872	0.044609	tr|C5K642;Sequestrin
species, fr v. of	comp41738	0.000167239	0.0474618	tr|R1FP05;Uncharacterized protein
species, fr v. of	comp7308	0.000167986	0.0474618	sp|Q5GLZ8;Probable E3 ubiquitin-protein ligase HERC4
species, fr v. of	comp40332	0.000177785	0.0480928	-
species, fr v. of	comp57055	0.00017523	0.0480928	sp|Q9SA27;DEAD-box ATP-dependent RNA helicase 36
species, fr v. of	comp32887	0.000186451	0.048833	sp|O94289;Ubiquitin homeostasis protein lub1
species, fr v. of	comp44185	0.000188203	0.048833	sp|P07928;A' protein

## Sheet: S6 - Host_Lab_hypoxia_DEGs
Host Differentially Expressed Genes with significant (padj<0.05) enrichment in comparisons between hypoxia and control in lab experiment with FGB Orbicella faveolata
R version 4.2.1 2022-06-23) -- "Funny-Looking Kid"		DESeq2_1.38.1
Pairwise Comparison	transcript	pval.s	padj.s	gene
hypoxia v. control	XM_020762814.1	2.36876e-70	3.35747e-66	NA
hypoxia v. control	XM_020745387.1	5.33911e-66	3.78383e-62	NA
hypoxia v. control	XM_020775676.1	4.29704e-45	2.03021e-41	NA
hypoxia v. control	XM_020773949.1	1.55413e-44	5.50706e-41	MAPK6
hypoxia v. control	XM_020775677.1	2.15164e-43	6.09947e-40	NA
hypoxia v. control	XM_020756079.1	1.57534e-39	3.72148e-36	NA
hypoxia v. control	XM_020775678.1	1.51697e-36	3.07164e-33	NA
hypoxia v. control	XM_020766426.1	1.73796e-36	3.07922e-33	NA
hypoxia v. control	XM_020750634.1	6.13985e-35	9.66958e-32	SLC25A10
hypoxia v. control	XM_020749900.1	7.39394e-35	1.04802e-31	NA
hypoxia v. control	XM_020754568.1	9.3636e-34	1.20654e-30	NA
hypoxia v. control	XM_020770655.1	1.37832e-33	1.62803e-30	NA
hypoxia v. control	XM_020748866.1	6.8249e-33	7.44124e-30	NA
hypoxia v. control	XM_020772023.1	2.17586e-31	2.20291e-28	NA
hypoxia v. control	XM_020768983.1	5.50687e-31	5.20363e-28	JUN
hypoxia v. control	XM_020761977.1	2.65297e-30	2.3502e-27	NA
hypoxia v. control	XM_020766398.1	1.09266e-29	9.11025e-27	NA
hypoxia v. control	XM_020765663.1	2.69651e-29	2.12335e-26	LARP6
hypoxia v. control	XM_020764276.1	5.66697e-29	4.22756e-26	TRAF3
hypoxia v. control	XM_020771953.1	7.68397e-28	5.44563e-25	NA
hypoxia v. control	XM_020763439.1	1.11961e-27	7.55686e-25	NA
hypoxia v. control	XM_020749899.1	1.32495e-27	8.5363e-25	NA
hypoxia v. control	XM_020760555.1	1.97795e-27	1.21893e-24	NA
hypoxia v. control	XM_020751101.1	4.50772e-27	2.66219e-24	TRAF3
hypoxia v. control	XM_020753681.1	5.30649e-27	3.00857e-24	HEXIM1
hypoxia v. control	XM_020752016.1	3.73998e-26	2.03886e-23	NA
hypoxia v. control	XM_020759011.1	2.09256e-25	1.09852e-22	NA
hypoxia v. control	XM_020768122.1	4.10805e-25	2.07955e-22	NA
hypoxia v. control	XM_020747403.1	5.07642e-25	2.48114e-22	NA
hypoxia v. control	XM_020751100.1	5.79405e-25	2.73579e-22	NA
hypoxia v. control	XM_020758353.1	5.98346e-25	2.73579e-22	NA
hypoxia v. control	XM_020772618.1	7.48833e-25	3.31686e-22	BTG4
hypoxia v. control	XM_020752911.1	7.9503e-25	3.41478e-22	NA
hypoxia v. control	XM_020773868.1	1.32685e-24	5.53141e-22	NA
hypoxia v. control	XM_020772299.1	3.35708e-24	1.35952e-21	NA
hypoxia v. control	XM_020747853.1	5.52931e-24	2.17701e-21	NA
hypoxia v. control	XM_020751098.1	2.22026e-23	8.50541e-21	NA
hypoxia v. control	XM_020756080.1	3.19309e-23	1.19102e-20	NA
hypoxia v. control	XM_020750323.1	3.36258e-23	1.22208e-20	C12orf56
hypoxia v. control	XM_020773593.1	1.52409e-22	5.40063e-20	NA
hypoxia v. control	XM_020756384.1	3.27761e-22	1.13309e-19	NA
hypoxia v. control	XM_020767396.1	5.12234e-22	1.72867e-19	NA
hypoxia v. control	XM_020760805.1	6.81112e-22	2.24514e-19	NA
hypoxia v. control	XM_020768187.1	9.84649e-22	3.17094e-19	NA
hypoxia v. control	XM_020768719.1	1.00672e-21	3.17094e-19	NA
hypoxia v. control	XM_020754506.1	1.66599e-21	5.13343e-19	PCK1
hypoxia v. control	XM_020775059.1	3.06618e-21	9.24681e-19	NA
hypoxia v. control	XM_020751099.1	3.45238e-21	1.01946e-18	NA
hypoxia v. control	XM_020757670.1	1.2182e-20	3.52383e-18	NA
hypoxia v. control	XM_020767950.1	2.21043e-20	6.26613e-18	NA
hypoxia v. control	XM_020775596.1	2.40621e-20	6.68739e-18	NA
hypoxia v. control	XM_020773732.1	5.70022e-20	1.55375e-17	NA
hypoxia v. control	XM_020746225.1	7.85482e-20	2.10065e-17	BCL2
hypoxia v. control	XM_020762900.1	9.48313e-20	2.48915e-17	NA
hypoxia v. control	XM_020766395.1	1.09365e-19	2.81843e-17	DNAJB5
hypoxia v. control	XM_020754104.1	1.30749e-19	3.30935e-17	PSKH1
hypoxia v. control	XM_020760661.1	2.71762e-19	6.52873e-17	NA
hypoxia v. control	XM_020763804.1	2.65604e-19	6.52873e-17	NA
hypoxia v. control	XM_020774765.1	2.71059e-19	6.52873e-17	MC5R
hypoxia v. control	XM_020768301.1	3.78524e-19	8.94199e-17	NA
hypoxia v. control	XM_020775494.1	8.40403e-19	1.95277e-16	NA
hypoxia v. control	XM_020747812.1	1.56731e-18	3.58308e-16	XPO1
hypoxia v. control	XM_020754620.1	1.60573e-18	3.61265e-16	NA
hypoxia v. control	XM_020749514.1	1.99152e-18	4.41059e-16	NA
hypoxia v. control	XM_020751839.1	2.79464e-18	6.09403e-16	NA
hypoxia v. control	XM_020749562.1	3.05052e-18	6.55122e-16	NA
hypoxia v. control	XM_020768530.1	3.20987e-18	6.79055e-16	NA
hypoxia v. control	XM_020765965.1	3.6089e-18	7.52242e-16	NA
hypoxia v. control	XM_020758189.1	3.92514e-18	8.06303e-16	NA
hypoxia v. control	XM_020756484.1	4.85427e-18	9.8292e-16	NA
hypoxia v. control	XM_020768701.1	4.98136e-18	9.94448e-16	NA
hypoxia v. control	XM_020761372.1	5.42777e-18	1.06852e-15	NA
hypoxia v. control	XM_020758801.1	9.08716e-18	1.7644e-15	NA
hypoxia v. control	XM_020762686.1	1.81983e-17	3.48571e-15	NA
hypoxia v. control	XM_020775078.1	1.88904e-17	3.57003e-15	NA
hypoxia v. control	XM_020771605.1	4.34752e-17	8.10812e-15	NA
hypoxia v. control	XM_020762529.1	5.52689e-17	1.01738e-14	NA
hypoxia v. control	XM_020773262.1	5.72332e-17	1.04003e-14	NA
hypoxia v. control	XM_020750339.1	5.89674e-17	1.05798e-14	NA
hypoxia v. control	XM_020765538.1	6.53609e-17	1.15803e-14	NA
hypoxia v. control	XM_020761199.1	6.91149e-17	1.20943e-14	NA
hypoxia v. control	XM_020756082.1	8.19392e-17	1.41635e-14	NA
hypoxia v. control	XM_020751967.1	9.83692e-17	1.67986e-14	MXI1
hypoxia v. control	XM_020773307.1	1.34725e-16	2.27333e-14	NA
hypoxia v. control	XM_020747510.1	1.40449e-16	2.31479e-14	NA
hypoxia v. control	XM_020775030.1	1.39047e-16	2.31479e-14	NA
hypoxia v. control	XM_020755378.1	4.068e-16	6.59778e-14	NA
hypoxia v. control	XM_020768730.1	4.09626e-16	6.59778e-14	NA
hypoxia v. control	XM_020772556.1	4.73811e-16	7.54583e-14	DPP3
hypoxia v. control	XM_020759414.1	5.0347e-16	7.92909e-14	NA
hypoxia v. control	XM_020775636.1	6.52604e-16	1.01648e-13	NA
hypoxia v. control	XM_020757596.1	1.05276e-15	1.62193e-13	NA
hypoxia v. control	XM_020775345.1	1.15832e-15	1.76538e-13	NA
hypoxia v. control	XM_020766399.1	1.1724e-15	1.76783e-13	NA
hypoxia v. control	XM_020764349.1	1.56654e-15	2.33728e-13	NA
hypoxia v. control	XM_020747987.1	2.16052e-15	3.18992e-13	NA
hypoxia v. control	XM_020747597.1	3.78074e-15	5.52455e-13	NA
hypoxia v. control	XM_020760845.1	4.12769e-15	5.96999e-13	NA
hypoxia v. control	XM_020773265.1	4.37798e-15	6.26803e-13	NA
hypoxia v. control	XM_020767438.1	8.25888e-15	1.17061e-12	NA
hypoxia v. control	XM_020745832.1	9.00746e-15	1.26408e-12	NA
hypoxia v. control	XM_020769736.1	9.34838e-15	1.29906e-12	NA
hypoxia v. control	XM_020765044.1	1.42582e-14	1.9621e-12	NA
hypoxia v. control	XM_020759105.1	1.65566e-14	2.23498e-12	NA
hypoxia v. control	XM_020768123.1	1.64941e-14	2.23498e-12	NA
hypoxia v. control	XM_020771920.1	2.04741e-14	2.73773e-12	NA
hypoxia v. control	XM_020764214.1	2.12365e-14	2.81315e-12	NA
hypoxia v. control	XM_020754924.1	2.25915e-14	2.96492e-12	NA
hypoxia v. control	XM_020756369.1	3.21249e-14	4.17742e-12	NA
hypoxia v. control	XM_020754474.1	3.27618e-14	4.22151e-12	NA
hypoxia v. control	XM_020748131.1	3.59627e-14	4.5776e-12	NA
hypoxia v. control	XM_020772967.1	3.61712e-14	4.5776e-12	NA
hypoxia v. control	XM_020763128.1	4.34566e-14	5.45092e-12	NA
hypoxia v. control	XM_020756385.1	5.21642e-14	6.48575e-12	NA
hypoxia v. control	XM_020775639.1	5.56709e-14	6.86156e-12	NA
hypoxia v. control	XM_020764865.1	5.96234e-14	7.28537e-12	NA
hypoxia v. control	XM_020752656.1	6.93898e-14	8.40625e-12	FOXJ2
hypoxia v. control	XM_020751138.1	7.73093e-14	9.28629e-12	NA
hypoxia v. control	XM_020756481.1	9.77259e-14	1.16255e-11	NA
hypoxia v. control	XM_020762537.1	9.84235e-14	1.16255e-11	NA
hypoxia v. control	XM_020760094.1	1.03911e-13	1.21722e-11	NA
hypoxia v. control	XM_020754966.1	1.10632e-13	1.28532e-11	NA
hypoxia v. control	XM_020766396.1	1.14859e-13	1.32358e-11	NA
hypoxia v. control	XM_020761229.1	1.43097e-13	1.63569e-11	NA
hypoxia v. control	XM_020747178.1	1.58577e-13	1.79814e-11	NA
hypoxia v. control	XM_020755575.1	1.83822e-13	2.06786e-11	NA
hypoxia v. control	XM_020746024.1	1.88634e-13	2.10527e-11	NA
hypoxia v. control	XM_020750633.1	2.17856e-13	2.41242e-11	NA
hypoxia v. control	XM_020748882.1	3.1384e-13	3.44835e-11	NA
hypoxia v. control	XM_020776413.1	3.33271e-13	3.63368e-11	NA
hypoxia v. control	XM_020764572.1	3.51428e-13	3.80239e-11	NA
hypoxia v. control	XM_020747048.1	3.75065e-13	4.0274e-11	NA
hypoxia v. control	XM_020754912.1	4.18853e-13	4.46378e-11	ZNF395
hypoxia v. control	XM_020759014.1	4.47817e-13	4.73683e-11	SLC46A1
hypoxia v. control	XM_020768566.1	5.64418e-13	5.92597e-11	NA
hypoxia v. control	XM_020760877.1	5.81178e-13	6.05707e-11	NA
hypoxia v. control	XM_020758681.1	6.4448e-13	6.66779e-11	NA
hypoxia v. control	XM_020753809.1	6.71174e-13	6.89364e-11	NA
hypoxia v. control	XM_020749927.1	7.62898e-13	7.77936e-11	NA
hypoxia v. control	XM_020763623.1	8.71364e-13	8.82194e-11	NA
hypoxia v. control	XM_020748063.1	8.84266e-13	8.88907e-11	NA
hypoxia v. control	XM_020770797.1	8.97833e-13	8.96189e-11	NA
hypoxia v. control	XM_020752052.1	9.70713e-13	9.62159e-11	NA
hypoxia v. control	XM_020760089.1	1.02202e-12	1.00598e-10	NA
hypoxia v. control	XM_020759947.1	1.25229e-12	1.22413e-10	NA
hypoxia v. control	XM_020768432.1	1.48474e-12	1.44141e-10	NA
hypoxia v. control	XM_020765144.1	1.64742e-12	1.58847e-10	NA
hypoxia v. control	XM_020765680.1	1.77219e-12	1.69723e-10	NA
hypoxia v. control	XM_020746284.1	1.96126e-12	1.85772e-10	NA
hypoxia v. control	XM_020767223.1	1.96598e-12	1.85772e-10	NA
hypoxia v. control	XM_020768574.1	2.02436e-12	1.90021e-10	NA
hypoxia v. control	XM_020762132.1	2.06429e-12	1.92495e-10	NA
hypoxia v. control	XM_020763452.1	2.21802e-12	2.05478e-10	NA
hypoxia v. control	XM_020764250.1	2.47891e-12	2.28156e-10	NA
hypoxia v. control	XM_020763877.1	2.50088e-12	2.28694e-10	FLI1
hypoxia v. control	XM_020749752.1	2.75556e-12	2.50367e-10	NPL
hypoxia v. control	XM_020763622.1	3.26981e-12	2.952e-10	NA
hypoxia v. control	XM_020748963.1	3.76518e-12	3.3777e-10	NA
hypoxia v. control	XM_020776414.1	3.82455e-12	3.40938e-10	NA
hypoxia v. control	XM_020764157.1	4.00483e-12	3.54778e-10	NA
hypoxia v. control	XM_020758301.1	4.07444e-12	3.58702e-10	NA
hypoxia v. control	XM_020762521.1	4.20207e-12	3.67655e-10	NA
hypoxia v. control	XM_020768623.1	4.232e-12	3.68003e-10	NA
hypoxia v. control	XM_020765481.1	4.86609e-12	4.2056e-10	NA
hypoxia v. control	XM_020757413.1	5.69829e-12	4.89501e-10	NA
hypoxia v. control	XM_020748419.1	6.40859e-12	5.47201e-10	NA
hypoxia v. control	XM_020755976.1	7.52912e-12	6.39028e-10	NA
hypoxia v. control	XM_020749898.1	7.99719e-12	6.74715e-10	CLOCK
hypoxia v. control	XM_020765720.1	8.27716e-12	6.94204e-10	NA
hypoxia v. control	XM_020750137.1	9.3135e-12	7.76527e-10	NA
hypoxia v. control	XM_020747401.1	1.04642e-11	8.67368e-10	NA
hypoxia v. control	XM_020753304.1	1.0913e-11	8.99311e-10	NA
hypoxia v. control	XM_020769078.1	1.18917e-11	9.74292e-10	NA
hypoxia v. control	XM_020761261.1	1.40952e-11	1.14819e-09	NA
hypoxia v. control	XM_020752730.1	2.23828e-11	1.81288e-09	YAP1
hypoxia v. control	XM_020746101.1	2.65459e-11	2.13785e-09	NA
hypoxia v. control	XM_020769192.1	2.87479e-11	2.30211e-09	NA
hypoxia v. control	XM_020749397.1	3.34442e-11	2.64826e-09	NA
hypoxia v. control	XM_020761354.1	3.33716e-11	2.64826e-09	CSNK1A1
hypoxia v. control	XM_020772172.1	3.7248e-11	2.93307e-09	NA
hypoxia v. control	XM_020768553.1	4.19791e-11	3.28736e-09	NA
hypoxia v. control	XM_020752486.1	5.36813e-11	4.18065e-09	NA
hypoxia v. control	XM_020745275.1	5.56962e-11	4.31387e-09	NA
hypoxia v. control	XM_020745898.1	5.67875e-11	4.37449e-09	NA
hypoxia v. control	XM_020748275.1	5.75898e-11	4.41231e-09	NA
hypoxia v. control	XM_020772506.1	5.86814e-11	4.47178e-09	NA
hypoxia v. control	XM_020769488.1	6.40058e-11	4.85143e-09	NA
hypoxia v. control	XM_020763475.1	6.50886e-11	4.90727e-09	NA
hypoxia v. control	XM_020745075.1	7.02487e-11	5.21312e-09	NA
hypoxia v. control	XM_020758194.1	7.00065e-11	5.21312e-09	CLUH
hypoxia v. control	XM_020773267.1	6.97233e-11	5.21312e-09	NA
hypoxia v. control	XM_020747416.1	7.89094e-11	5.82532e-09	NA
hypoxia v. control	XM_020771612.1	8.34338e-11	6.12741e-09	NA
hypoxia v. control	XM_020770577.1	8.68403e-11	6.34471e-09	NA
hypoxia v. control	XM_020771348.1	9.4502e-11	6.86908e-09	NA
hypoxia v. control	XM_020754373.1	1.13946e-10	8.24017e-09	NA
hypoxia v. control	XM_020747019.1	1.24912e-10	8.9873e-09	NA
hypoxia v. control	XM_020748537.1	1.26544e-10	9.05878e-09	NA
hypoxia v. control	XM_020764864.1	1.28469e-10	9.15038e-09	NA
hypoxia v. control	XM_020755515.1	1.5335e-10	1.08679e-08	NA
hypoxia v. control	XM_020758496.1	1.7097e-10	1.20564e-08	NA
hypoxia v. control	XM_020753747.1	1.89123e-10	1.32705e-08	NA
hypoxia v. control	XM_020761269.1	2.07103e-10	1.44605e-08	NA
hypoxia v. control	XM_020777246.1	2.21526e-10	1.53917e-08	NA
hypoxia v. control	XM_020752048.1	2.25579e-10	1.55968e-08	NA
hypoxia v. control	XM_020746211.1	2.28577e-10	1.57274e-08	NA
hypoxia v. control	XM_020746586.1	2.66508e-10	1.82487e-08	NA
hypoxia v. control	XM_020774709.1	2.89951e-10	1.97585e-08	HIF1A
hypoxia v. control	XM_020758527.1	2.91688e-10	1.97818e-08	NA
hypoxia v. control	XM_020755024.1	3.31114e-10	2.23486e-08	NA
hypoxia v. control	XM_020772886.1	3.71961e-10	2.49866e-08	NA
hypoxia v. control	XM_020764905.1	4.05977e-10	2.7143e-08	NA
hypoxia v. control	XM_020751913.1	4.26686e-10	2.83936e-08	NA
hypoxia v. control	XM_020749965.1	5.17921e-10	3.43038e-08	NA
hypoxia v. control	XM_020757285.1	6.14199e-10	4.04914e-08	NA
hypoxia v. control	XM_020756898.1	6.24358e-10	4.09706e-08	NFKB1
hypoxia v. control	XM_020776510.1	7.6308e-10	4.98428e-08	NA
hypoxia v. control	XM_020761033.1	8.58133e-10	5.57944e-08	HELLS
hypoxia v. control	XM_020765114.1	8.71861e-10	5.64281e-08	NA
hypoxia v. control	XM_020762954.1	9.44433e-10	6.08473e-08	NA
hypoxia v. control	XM_020761064.1	1.02189e-09	6.55399e-08	NA
hypoxia v. control	XM_020753200.1	1.04667e-09	6.65271e-08	NA
hypoxia v. control	XM_020770942.1	1.04254e-09	6.65271e-08	TOB1
hypoxia v. control	XM_020759560.1	1.19431e-09	7.5572e-08	MCEE
hypoxia v. control	XM_020753232.1	1.29212e-09	8.13979e-08	SLC34A2
hypoxia v. control	XM_020765175.1	1.32375e-09	8.30213e-08	NA
hypoxia v. control	XM_020768656.1	1.35371e-09	8.45266e-08	NA
hypoxia v. control	XM_020751202.1	1.40236e-09	8.718e-08	NA
hypoxia v. control	XM_020751023.1	1.46865e-09	9.09025e-08	NA
hypoxia v. control	XM_020751951.1	1.64331e-09	1.01271e-07	NA
hypoxia v. control	XM_020750347.1	1.84094e-09	1.12959e-07	NA
hypoxia v. control	XM_020750436.1	1.95964e-09	1.19724e-07	NA
hypoxia v. control	XM_020753213.1	1.97041e-09	1.19865e-07	NA
hypoxia v. control	XM_020775985.1	2.20521e-09	1.33575e-07	NA
hypoxia v. control	XM_020772620.1	2.33734e-09	1.40976e-07	NA
hypoxia v. control	XM_020752320.1	2.36369e-09	1.41961e-07	NA
hypoxia v. control	XM_020769804.1	2.38041e-09	1.42363e-07	IRF1
hypoxia v. control	XM_020774325.1	2.5374e-09	1.51114e-07	NA
hypoxia v. control	XM_020772814.1	2.61883e-09	1.55311e-07	NA
hypoxia v. control	XM_020769222.1	2.68091e-09	1.5833e-07	NA
hypoxia v. control	XM_020763648.1	2.97392e-09	1.74906e-07	NA
hypoxia v. control	XM_020756265.1	3.02614e-09	1.77242e-07	NA
hypoxia v. control	XM_020751682.1	3.20653e-09	1.87034e-07	NA
hypoxia v. control	XM_020775074.1	3.93664e-09	2.2868e-07	STK38
hypoxia v. control	XM_020762453.1	4.42871e-09	2.56215e-07	NA
hypoxia v. control	XM_020776496.1	4.56576e-09	2.63069e-07	NA
hypoxia v. control	XM_020756293.1	4.62993e-09	2.65687e-07	NA
hypoxia v. control	XM_020744954.1	5.0862e-09	2.90692e-07	NA
hypoxia v. control	XM_020758404.1	5.22598e-09	2.97482e-07	NA
hypoxia v. control	XM_020765211.1	6.67093e-09	3.78215e-07	NA
hypoxia v. control	XM_020753561.1	6.87186e-09	3.88055e-07	NA
hypoxia v. control	XM_020759323.1	7.17869e-09	4.03773e-07	NA
hypoxia v. control	XM_020750742.1	7.26952e-09	4.07265e-07	ATRX
hypoxia v. control	XM_020767193.1	7.87181e-09	4.39272e-07	NA
hypoxia v. control	XM_020746442.1	8.59234e-09	4.77599e-07	NA
hypoxia v. control	XM_020771817.1	8.82949e-09	4.88864e-07	NA
hypoxia v. control	XM_020754004.1	8.96384e-09	4.94371e-07	NA
hypoxia v. control	XM_020752022.1	9.70828e-09	5.33353e-07	NA
hypoxia v. control	XM_020763052.1	9.78812e-09	5.35664e-07	NA
hypoxia v. control	XM_020768103.1	1.28447e-08	7.00232e-07	NA
hypoxia v. control	XM_020754911.1	1.32077e-08	7.17262e-07	NA
hypoxia v. control	XM_020747918.1	1.40552e-08	7.60375e-07	NA
hypoxia v. control	XM_020767636.1	1.45795e-08	7.85743e-07	ZC3H12B
hypoxia v. control	XM_020768430.1	1.48862e-08	7.99229e-07	AGXT
hypoxia v. control	XM_020768181.1	1.68048e-08	8.98835e-07	NA
hypoxia v. control	XM_020747555.1	1.71169e-08	9.11583e-07	NA
hypoxia v. control	XM_020775680.1	1.71718e-08	9.11583e-07	PPP1R3D
hypoxia v. control	XM_020768970.1	1.75167e-08	9.26423e-07	NA
hypoxia v. control	XM_020774855.1	1.7899e-08	9.43125e-07	NA
hypoxia v. control	XM_020763829.1	2.05541e-08	1.07901e-06	NA
hypoxia v. control	XM_020776965.1	2.10131e-08	1.09904e-06	IQCG
hypoxia v. control	XM_020748993.1	2.32775e-08	1.213e-06	NA
hypoxia v. control	XM_020763156.1	2.38648e-08	1.23905e-06	PHKA2
hypoxia v. control	XM_020752616.1	2.45524e-08	1.2701e-06	CYB5D1
hypoxia v. control	XM_020746977.1	2.47734e-08	1.27687e-06	CCDC173
hypoxia v. control	XM_020756071.1	2.5821e-08	1.32604e-06	NA
hypoxia v. control	XM_020762154.1	2.60608e-08	1.33352e-06	NA
hypoxia v. control	XM_020758063.1	2.62079e-08	1.33623e-06	PHKG1
hypoxia v. control	XM_020761833.1	2.9378e-08	1.49249e-06	NA
hypoxia v. control	XM_020753330.1	2.97909e-08	1.50806e-06	NA
hypoxia v. control	XM_020776195.1	3.01957e-08	1.52311e-06	NA
hypoxia v. control	XM_020757575.1	3.06307e-08	1.53413e-06	NA
hypoxia v. control	XM_020771822.1	3.05993e-08	1.53413e-06	NA
hypoxia v. control	XM_020768792.1	3.39776e-08	1.69577e-06	CHMP1B
hypoxia v. control	XM_020754253.1	3.61064e-08	1.79569e-06	NA
hypoxia v. control	XM_020756408.1	3.72135e-08	1.84428e-06	NA
hypoxia v. control	XM_020776110.1	3.77968e-08	1.86666e-06	NA
hypoxia v. control	XM_020755606.1	3.85008e-08	1.89483e-06	NA
hypoxia v. control	XM_020776422.1	3.86571e-08	1.89594e-06	NA
hypoxia v. control	XM_020756864.1	3.8871e-08	1.89986e-06	NA
hypoxia v. control	XM_020753202.1	3.97776e-08	1.93748e-06	NA
hypoxia v. control	XM_020757346.1	4.01977e-08	1.95124e-06	NA
hypoxia v. control	XM_020771645.1	4.30754e-08	2.08379e-06	NA
hypoxia v. control	XM_020764389.1	4.62372e-08	2.22914e-06	NA
hypoxia v. control	XM_020772914.1	4.70171e-08	2.25905e-06	NA
hypoxia v. control	XM_020757310.1	5.02897e-08	2.40813e-06	NA
hypoxia v. control	XM_020760697.1	5.11e-08	2.43869e-06	NA
hypoxia v. control	XM_020759029.1	5.46945e-08	2.60148e-06	STPG2
hypoxia v. control	XM_020757776.1	5.71994e-08	2.71152e-06	NA
hypoxia v. control	XM_020771777.1	6.04869e-08	2.85781e-06	NA
hypoxia v. control	XM_020749500.1	6.16927e-08	2.90509e-06	NA
hypoxia v. control	XM_020761751.1	6.23864e-08	2.92803e-06	NA
hypoxia v. control	XM_020746587.1	6.34448e-08	2.96788e-06	NA
hypoxia v. control	XM_020774064.1	6.76551e-08	3.14408e-06	NA
hypoxia v. control	XM_020776412.1	6.76146e-08	3.14408e-06	NA
hypoxia v. control	XM_020748756.1	6.83761e-08	3.1672e-06	NA
hypoxia v. control	XM_020772982.1	7.04181e-08	3.25116e-06	NA
hypoxia v. control	XM_020754191.1	7.28283e-08	3.35152e-06	NA
hypoxia v. control	XM_020756172.1	7.53206e-08	3.455e-06	NA
hypoxia v. control	XM_020751247.1	7.68844e-08	3.51317e-06	NA
hypoxia v. control	XM_020769326.1	7.70846e-08	3.51317e-06	NA
hypoxia v. control	XM_020764990.1	7.80224e-08	3.54452e-06	NA
hypoxia v. control	XM_020750517.1	8.29502e-08	3.75635e-06	NA
hypoxia v. control	XM_020748780.1	8.34544e-08	3.76714e-06	NA
hypoxia v. control	XM_020773803.1	8.83849e-08	3.97704e-06	NA
hypoxia v. control	XM_020755887.1	8.91015e-08	3.99659e-06	NA
hypoxia v. control	XM_020757287.1	9.09998e-08	4.06887e-06	NA
hypoxia v. control	XM_020765323.1	9.59767e-08	4.27791e-06	NA
hypoxia v. control	XM_020748327.1	9.63473e-08	4.28096e-06	NA
hypoxia v. control	XM_020767245.1	1.00458e-07	4.44967e-06	AKIRIN2
hypoxia v. control	XM_020755023.1	1.01052e-07	4.46205e-06	NPTX1
hypoxia v. control	XM_020749239.1	1.03862e-07	4.55772e-06	PRELID2
hypoxia v. control	XM_020765343.1	1.03622e-07	4.55772e-06	NA
hypoxia v. control	XM_020775643.1	1.09031e-07	4.76977e-06	NA
hypoxia v. control	XM_020774182.1	1.11606e-07	4.86739e-06	SNAP29
hypoxia v. control	XM_020764744.1	1.13032e-07	4.91447e-06	GAPDH
hypoxia v. control	XM_020744859.1	1.22437e-07	5.3071e-06	SLC5A9
hypoxia v. control	XM_020749476.1	1.29017e-07	5.57527e-06	NA
hypoxia v. control	XM_020764830.1	1.31287e-07	5.6561e-06	SOX7
hypoxia v. control	XM_020756027.1	1.37373e-07	5.9004e-06	NA
hypoxia v. control	XM_020775527.1	1.46888e-07	6.28999e-06	NA
hypoxia v. control	XM_020777281.1	1.48549e-07	6.34199e-06	NA
hypoxia v. control	XM_020762944.1	1.53919e-07	6.53332e-06	CCDC146
hypoxia v. control	XM_020776544.1	1.53953e-07	6.53332e-06	NA
hypoxia v. control	XM_020769367.1	1.61017e-07	6.8127e-06	NA
hypoxia v. control	XM_020751500.1	1.70806e-07	7.20538e-06	NA
hypoxia v. control	XM_020774926.1	1.78819e-07	7.52103e-06	NA
hypoxia v. control	XM_020770946.1	1.79621e-07	7.53241e-06	NA
hypoxia v. control	XM_020744916.1	1.92311e-07	8.04075e-06	NA
hypoxia v. control	XM_020758511.1	2.05146e-07	8.55216e-06	NA
hypoxia v. control	XM_020752114.1	2.12038e-07	8.81358e-06	NA
hypoxia v. control	XM_020768810.1	2.25052e-07	9.32714e-06	NA
hypoxia v. control	XM_020756955.1	2.33146e-07	9.63442e-06	NA
hypoxia v. control	XM_020770751.1	2.37282e-07	9.77686e-06	NA
hypoxia v. control	XM_020760183.1	2.48834e-07	1.02231e-05	NA
hypoxia v. control	XM_020750058.1	2.53083e-07	1.03676e-05	NA
hypoxia v. control	XM_020756553.1	2.55021e-07	1.04169e-05	NA
hypoxia v. control	XM_020755096.1	2.59347e-07	1.05632e-05	NA
hypoxia v. control	XM_020752331.1	2.64969e-07	1.07612e-05	NA
hypoxia v. control	XM_020774693.1	2.77359e-07	1.12323e-05	NA
hypoxia v. control	XM_020747848.1	2.81978e-07	1.13868e-05	NA
hypoxia v. control	XM_020756388.1	2.8489e-07	1.14717e-05	NA
hypoxia v. control	XM_020772592.1	2.86341e-07	1.14974e-05	TMEM211
hypoxia v. control	XM_020749332.1	2.89809e-07	1.16038e-05	NA
hypoxia v. control	XM_020769392.1	2.9072e-07	1.16075e-05	NA
hypoxia v. control	XM_020759230.1	2.96604e-07	1.18092e-05	NA
hypoxia v. control	XM_020766121.1	2.99862e-07	1.19055e-05	NA
hypoxia v. control	XM_020770082.1	3.02064e-07	1.19594e-05	NA
hypoxia v. control	XM_020768400.1	3.09531e-07	1.22209e-05	NA
hypoxia v. control	XM_020773378.1	3.15844e-07	1.24355e-05	NA
hypoxia v. control	XM_020746811.1	3.32736e-07	1.30643e-05	NA
hypoxia v. control	XM_020747799.1	3.38957e-07	1.32718e-05	RSBN1
hypoxia v. control	XM_020749473.1	3.42784e-07	1.33113e-05	VWA5A
hypoxia v. control	XM_020753014.1	3.4251e-07	1.33113e-05	SDCBP
hypoxia v. control	XM_020753515.1	3.42077e-07	1.33113e-05	NA
hypoxia v. control	XM_020749855.1	3.54558e-07	1.37309e-05	NA
hypoxia v. control	XM_020762746.1	3.58946e-07	1.38629e-05	NA
hypoxia v. control	XM_020753001.1	3.80938e-07	1.46723e-05	NA
hypoxia v. control	XM_020756009.1	3.87242e-07	1.48747e-05	NA
hypoxia v. control	XM_020758649.1	3.91573e-07	1.49608e-05	NA
hypoxia v. control	XM_020776278.1	3.91593e-07	1.49608e-05	CREB3L3
hypoxia v. control	XM_020750412.1	4.10799e-07	1.56523e-05	NA
hypoxia v. control	XM_020761549.1	4.19067e-07	1.59246e-05	NA
hypoxia v. control	XM_020765474.1	4.21533e-07	1.59754e-05	NA
hypoxia v. control	XM_020755573.1	4.31941e-07	1.63262e-05	TIMM17B
hypoxia v. control	XM_020759769.1	4.33889e-07	1.63562e-05	NA
hypoxia v. control	XM_020766859.1	4.36376e-07	1.64064e-05	NA
hypoxia v. control	XM_020746789.1	4.40595e-07	1.65211e-05	NDUFS2
hypoxia v. control	XM_020765115.1	4.82116e-07	1.80304e-05	NA
hypoxia v. control	XM_020764682.1	4.85169e-07	1.80968e-05	NA
hypoxia v. control	XM_020757194.1	5.05973e-07	1.88232e-05	NA
hypoxia v. control	XM_020775954.1	5.2518e-07	1.94867e-05	NA
hypoxia v. control	XM_020752970.1	5.34924e-07	1.97964e-05	NA
hypoxia v. control	XM_020776641.1	5.58068e-07	2.05991e-05	NA
hypoxia v. control	XM_020746118.1	5.75985e-07	2.12052e-05	NA
hypoxia v. control	XM_020762662.1	6.02228e-07	2.21139e-05	ARG2
hypoxia v. control	XM_020760022.1	6.06395e-07	2.22094e-05	NA
hypoxia v. control	XM_020753233.1	6.19883e-07	2.26449e-05	SNRPA
hypoxia v. control	XM_020772837.1	6.24045e-07	2.27383e-05	NA
hypoxia v. control	XM_020755483.1	6.55079e-07	2.38079e-05	NA
hypoxia v. control	XM_020756283.1	6.66373e-07	2.41565e-05	NA
hypoxia v. control	XM_020774239.1	6.77668e-07	2.45032e-05	NA
hypoxia v. control	XM_020751276.1	6.92094e-07	2.49612e-05	NA
hypoxia v. control	XM_020762937.1	6.95575e-07	2.5023e-05	NA
hypoxia v. control	XM_020769758.1	7.15649e-07	2.568e-05	NA
hypoxia v. control	XM_020767241.1	7.29773e-07	2.61207e-05	NA
hypoxia v. control	XM_020760440.1	7.49191e-07	2.67482e-05	NA
hypoxia v. control	XM_020755355.1	7.70873e-07	2.74531e-05	NA
hypoxia v. control	XM_020768358.1	8.00704e-07	2.84441e-05	NA
hypoxia v. control	XM_020750342.1	8.04415e-07	2.85045e-05	NA
hypoxia v. control	XM_020769261.1	8.10214e-07	2.86383e-05	NA
hypoxia v. control	XM_020774523.1	8.24452e-07	2.90691e-05	NA
hypoxia v. control	XM_020765071.1	8.46069e-07	2.97332e-05	NA
hypoxia v. control	XM_020765331.1	8.47481e-07	2.97332e-05	NA
hypoxia v. control	XM_020756746.1	8.70574e-07	3.04679e-05	NA
hypoxia v. control	XM_020753360.1	8.82878e-07	3.08224e-05	FAM107B
hypoxia v. control	XM_020764693.1	8.98927e-07	3.13056e-05	NA
hypoxia v. control	XM_020755261.1	9.08142e-07	3.1549e-05	NA
hypoxia v. control	XM_020759619.1	9.46298e-07	3.27942e-05	PACRG
hypoxia v. control	XM_020774146.1	9.62086e-07	3.326e-05	NA
hypoxia v. control	XM_020748927.1	9.90979e-07	3.40926e-05	NA
hypoxia v. control	XM_020776406.1	9.90659e-07	3.40926e-05	NA
hypoxia v. control	XM_020760589.1	1.00318e-06	3.44287e-05	NA
hypoxia v. control	XM_020767666.1	1.01599e-06	3.47841e-05	NA
hypoxia v. control	XM_020764897.1	1.02308e-06	3.49426e-05	NA
hypoxia v. control	XM_020775795.1	1.02584e-06	3.49527e-05	NA
hypoxia v. control	XM_020762945.1	1.0577e-06	3.59517e-05	NA
hypoxia v. control	XM_020747473.1	1.08008e-06	3.65708e-05	NA
hypoxia v. control	XM_020748926.1	1.08108e-06	3.65708e-05	NA
hypoxia v. control	XM_020764651.1	1.10367e-06	3.72464e-05	NA
hypoxia v. control	XM_020757541.1	1.1158e-06	3.75662e-05	NA
hypoxia v. control	XM_020769442.1	1.15271e-06	3.87168e-05	NA
hypoxia v. control	XM_020757174.1	1.16118e-06	3.89092e-05	NA
hypoxia v. control	XM_020771775.1	1.18181e-06	3.95069e-05	HTR1F
hypoxia v. control	XM_020763436.1	1.23574e-06	4.12127e-05	NA
hypoxia v. control	XM_020768323.1	1.24578e-06	4.14499e-05	NA
hypoxia v. control	XM_020750499.1	1.25205e-06	4.15609e-05	NA
hypoxia v. control	XM_020770206.1	1.27925e-06	4.23646e-05	RASGRF1
hypoxia v. control	XM_020762598.1	1.28678e-06	4.24945e-05	NA
hypoxia v. control	XM_020771682.1	1.28917e-06	4.24945e-05	S6kII
hypoxia v. control	XM_020775774.1	1.31941e-06	4.33906e-05	NA
hypoxia v. control	XM_020765469.1	1.36223e-06	4.46951e-05	NA
hypoxia v. control	XM_020753464.1	1.38667e-06	4.53919e-05	NA
hypoxia v. control	XM_020760304.1	1.44952e-06	4.72311e-05	NA
hypoxia v. control	XM_020762502.1	1.44754e-06	4.72311e-05	NA
hypoxia v. control	XM_020747477.1	1.45996e-06	4.7462e-05	NA
hypoxia v. control	XM_020770012.1	1.46691e-06	4.75791e-05	NA
hypoxia v. control	XM_020769107.1	1.4911e-06	4.82532e-05	NA
hypoxia v. control	XM_020776725.1	1.50078e-06	4.84559e-05	NA
hypoxia v. control	XM_020773183.1	1.51923e-06	4.894e-05	NA
hypoxia v. control	XM_020770032.1	1.52685e-06	4.90737e-05	NA
hypoxia v. control	XM_020777107.1	1.58327e-06	5.07722e-05	NA
hypoxia v. control	XM_020746589.1	1.61347e-06	5.16238e-05	NA
hypoxia v. control	XM_020757187.1	1.64673e-06	5.25693e-05	NA
hypoxia v. control	XM_020750909.1	1.65529e-06	5.27237e-05	NA
hypoxia v. control	XM_020766190.1	1.66281e-06	5.27262e-05	NA
hypoxia v. control	XM_020766709.1	1.6619e-06	5.27262e-05	NA
hypoxia v. control	XM_020752183.1	1.69748e-06	5.37055e-05	ENKUR
hypoxia v. control	XM_020747936.1	1.70741e-06	5.38994e-05	NA
hypoxia v. control	XM_020767661.1	1.79941e-06	5.66776e-05	KARS
hypoxia v. control	XM_020773609.1	1.82094e-06	5.72285e-05	NA
hypoxia v. control	XM_020765529.1	1.84081e-06	5.75974e-05	NA
hypoxia v. control	XM_020776850.1	1.83691e-06	5.75974e-05	NA
hypoxia v. control	XM_020775578.1	1.8545e-06	5.78979e-05	NA
hypoxia v. control	XM_020769563.1	1.97959e-06	6.16674e-05	NA
hypoxia v. control	XM_020761469.1	1.99079e-06	6.18804e-05	RAPH1
hypoxia v. control	XM_020767045.1	2.03332e-06	6.30639e-05	NA
hypoxia v. control	XM_020751181.1	2.11101e-06	6.53307e-05	CHL1
hypoxia v. control	XM_020751684.1	2.16351e-06	6.68096e-05	WBP2NL
hypoxia v. control	XM_020750749.1	2.25061e-06	6.93482e-05	NA
hypoxia v. control	XM_020776778.1	2.27168e-06	6.98455e-05	NA
hypoxia v. control	XM_020774359.1	2.28277e-06	7.00346e-05	NA
hypoxia v. control	XM_020769880.1	2.29509e-06	7.02604e-05	PRSS21
hypoxia v. control	XM_020765517.1	2.30797e-06	7.05025e-05	NA
hypoxia v. control	XM_020752932.1	2.39784e-06	7.30903e-05	NA
hypoxia v. control	XM_020763841.1	2.43732e-06	7.41342e-05	NA
hypoxia v. control	XM_020747813.1	2.54334e-06	7.71934e-05	NA
hypoxia v. control	XM_020768231.1	2.62249e-06	7.93905e-05	UBA2
hypoxia v. control	XM_020772504.1	2.62693e-06	7.93905e-05	NA
hypoxia v. control	XM_020753339.1	2.67577e-06	8.06944e-05	NA
hypoxia v. control	XM_020756876.1	2.73731e-06	8.23751e-05	NA
hypoxia v. control	XM_020756769.1	2.75669e-06	8.27825e-05	NA
hypoxia v. control	XM_020760948.1	2.77104e-06	8.30375e-05	NA
hypoxia v. control	XM_020758448.1	3.08927e-06	9.23782e-05	NA
hypoxia v. control	XM_020767501.1	3.10564e-06	9.26722e-05	NA
hypoxia v. control	XM_020755754.1	3.24329e-06	9.65764e-05	CNR2
hypoxia v. control	XM_020748917.1	3.2508e-06	9.6597e-05	NA
hypoxia v. control	XM_020754443.1	3.28838e-06	9.73244e-05	NA
hypoxia v. control	XM_020769585.1	3.28901e-06	9.73244e-05	NA
hypoxia v. control	XM_020745598.1	3.29777e-06	9.73803e-05	NA
hypoxia v. control	XM_020758669.1	3.30844e-06	9.74922e-05	NA
hypoxia v. control	XM_020762924.1	3.42558e-06	0.000100735	NA
hypoxia v. control	XM_020768131.1	3.46912e-06	0.000101804	NA
hypoxia v. control	XM_020750597.1	3.54597e-06	0.000103844	NA
hypoxia v. control	XM_020773542.1	3.62952e-06	0.000106072	NA
hypoxia v. control	XM_020755468.1	3.73584e-06	0.000108954	OTUD6B
hypoxia v. control	XM_020749235.1	3.82302e-06	0.000111268	NA
hypoxia v. control	XM_020773880.1	3.86629e-06	0.000112297	NA
hypoxia v. control	XM_020746987.1	3.87468e-06	0.00011231	TBXAS1
hypoxia v. control	XM_020754116.1	3.88439e-06	0.000112362	NA
hypoxia v. control	XM_020749694.1	3.90896e-06	0.000112842	NA
hypoxia v. control	XM_020760792.1	3.94129e-06	0.000113544	NA
hypoxia v. control	XM_020763119.1	3.98197e-06	0.000114484	FAT4
hypoxia v. control	XM_020761162.1	4.11909e-06	0.000117947	NA
hypoxia v. control	XM_020775117.1	4.11692e-06	0.000117947	CHDC2
hypoxia v. control	XM_020762584.1	4.12839e-06	0.000117975	NA
hypoxia v. control	XM_020776343.1	4.13747e-06	0.000117997	RECK
hypoxia v. control	XM_020758270.1	4.22989e-06	0.000120391	NA
hypoxia v. control	XM_020745163.1	4.25652e-06	0.000120906	NA
hypoxia v. control	XM_020755403.1	4.29712e-06	0.000121815	NA
hypoxia v. control	XM_020766258.1	4.3123e-06	0.000122001	NA
hypoxia v. control	XM_020767192.1	4.43227e-06	0.000125145	NA
hypoxia v. control	XM_020768199.1	4.47778e-06	0.000126179	NA
hypoxia v. control	XM_020776992.1	4.48684e-06	0.000126184	NA
hypoxia v. control	XM_020772737.1	4.55388e-06	0.000127815	NCF2
hypoxia v. control	XM_020750813.1	4.63603e-06	0.000129608	NA
hypoxia v. control	XM_020751503.1	4.63523e-06	0.000129608	NA
hypoxia v. control	XM_020749511.1	4.64819e-06	0.000129692	NA
hypoxia v. control	XM_020767632.1	4.69046e-06	0.000130614	NA
hypoxia v. control	XM_020764625.1	4.73105e-06	0.000131486	NA
hypoxia v. control	XM_020754934.1	4.75793e-06	0.000131974	NA
hypoxia v. control	XM_020751999.1	4.79141e-06	0.000132643	CYLD
hypoxia v. control	XM_020768287.1	4.86359e-06	0.000134379	NA
hypoxia v. control	XM_020746747.1	4.87758e-06	0.000134504	NA
hypoxia v. control	XM_020748885.1	4.93011e-06	0.000135688	NA
hypoxia v. control	XM_020769617.1	4.99898e-06	0.000137317	NA
hypoxia v. control	XM_020761566.1	5.01139e-06	0.000137391	NA
hypoxia v. control	XM_020765426.1	5.12202e-06	0.000140041	Pfk
hypoxia v. control	XM_020765752.1	5.12778e-06	0.000140041	NA
hypoxia v. control	XM_020776769.1	5.31697e-06	0.000144928	NA
hypoxia v. control	XM_020748521.1	5.37358e-06	0.00014619	NA
hypoxia v. control	XM_020746508.1	5.44713e-06	0.000147907	NA
hypoxia v. control	XM_020771494.1	5.4615e-06	0.000148014	NA
hypoxia v. control	XM_020757863.1	5.47845e-06	0.00014819	NA
hypoxia v. control	XM_020775731.1	5.65267e-06	0.000152611	NA
hypoxia v. control	XM_020762131.1	5.71372e-06	0.000153966	NA
hypoxia v. control	XM_020748286.1	5.95364e-06	0.000159824	NA
hypoxia v. control	XM_020754399.1	5.9465e-06	0.000159824	AS3MT
hypoxia v. control	XM_020745456.1	6.15895e-06	0.000164401	UNC5C
hypoxia v. control	XM_020754679.1	6.14453e-06	0.000164401	NA
hypoxia v. control	XM_020761490.1	6.15661e-06	0.000164401	SDHA
hypoxia v. control	XM_020758638.1	6.30208e-06	0.000167905	SLC22A13
hypoxia v. control	XM_020756296.1	6.34926e-06	0.00016883	NA
hypoxia v. control	XM_020760498.1	6.36062e-06	0.00016883	LHFPL2
hypoxia v. control	XM_020744897.1	6.49095e-06	0.000171968	NA
hypoxia v. control	XM_020756777.1	6.56553e-06	0.000173619	GTF3C5
hypoxia v. control	XM_020759629.1	6.79891e-06	0.000179456	NA
hypoxia v. control	XM_020765594.1	6.93837e-06	0.000182796	NA
hypoxia v. control	XM_020749228.1	7.1263e-06	0.000187399	NA
hypoxia v. control	XM_020772173.1	7.17251e-06	0.000188265	NA
hypoxia v. control	XM_020754030.1	7.19777e-06	0.000188579	SLC37A2
hypoxia v. control	XM_020745337.1	7.27285e-06	0.000190194	NA
hypoxia v. control	XM_020761071.1	7.33488e-06	0.000191463	NA
hypoxia v. control	XM_020757741.1	7.42267e-06	0.000193399	TBC1D20
hypoxia v. control	XM_020768121.1	7.55625e-06	0.000196518	NA
hypoxia v. control	XM_020767246.1	7.62922e-06	0.000198052	NA
hypoxia v. control	XM_020768592.1	8.3899e-06	0.000217401	NA
hypoxia v. control	XM_020773216.1	8.47876e-06	0.000219303	NA
hypoxia v. control	XM_020755174.1	8.52446e-06	0.000220083	NA
hypoxia v. control	XM_020750575.1	8.54734e-06	0.000220263	fusl
hypoxia v. control	XM_020770506.1	8.5625e-06	0.000220263	NA
hypoxia v. control	XM_020760147.1	8.58929e-06	0.000220552	HGSNAT
hypoxia v. control	XM_020768149.1	8.64727e-06	0.000221639	NA
hypoxia v. control	XM_020771022.1	8.87477e-06	0.000227059	NA
hypoxia v. control	XM_020749781.1	8.91858e-06	0.000227379	NA
hypoxia v. control	XM_020761282.1	8.91933e-06	0.000227379	NA
hypoxia v. control	XM_020760059.1	8.95455e-06	0.000227867	NA
hypoxia v. control	XM_020744988.1	9.13987e-06	0.000232166	NA
hypoxia v. control	XM_020767227.1	9.2169e-06	0.000233704	NA
hypoxia v. control	XM_020770584.1	9.41349e-06	0.000238262	CLCN2
hypoxia v. control	XM_020756218.1	9.68828e-06	0.00024478	NA
hypoxia v. control	XM_020747965.1	9.75755e-06	0.000246092	NA
hypoxia v. control	XM_020745601.1	9.96523e-06	0.000250631	NA
hypoxia v. control	XM_020745863.1	9.97288e-06	0.000250631	MAATS1
hypoxia v. control	XM_020746056.1	1.04955e-05	0.000263298	NA
hypoxia v. control	XM_020768111.1	1.07534e-05	0.000268817	NA
hypoxia v. control	XM_020776608.1	1.07439e-05	0.000268817	NA
hypoxia v. control	XM_020751975.1	1.07766e-05	0.000268921	NA
hypoxia v. control	XM_020750522.1	1.08655e-05	0.000270663	NA
hypoxia v. control	XM_020761167.1	1.10057e-05	0.000273675	NA
hypoxia v. control	XM_020767009.1	1.1081e-05	0.000275064	NA
hypoxia v. control	XM_020754177.1	1.11057e-05	0.000275195	NA
hypoxia v. control	XM_020767475.1	1.11424e-05	0.000275623	NA
hypoxia v. control	XM_020761285.1	1.13614e-05	0.000280551	NA
hypoxia v. control	XM_020757415.1	1.1414e-05	0.000281042	NA
hypoxia v. control	XM_020773700.1	1.14209e-05	0.000281042	NA
hypoxia v. control	XM_020763203.1	1.18749e-05	0.000291707	NA
hypoxia v. control	XM_020771648.1	1.23734e-05	0.000303428	NA
hypoxia v. control	XM_020763248.1	1.26134e-05	0.000308777	NA
hypoxia v. control	XM_020747838.1	1.26419e-05	0.000308942	NA
hypoxia v. control	XM_020756986.1	1.27837e-05	0.000311868	NA
hypoxia v. control	XM_020770911.1	1.29425e-05	0.000315201	NA
hypoxia v. control	XM_020746036.1	1.29865e-05	0.00031573	NA
hypoxia v. control	XM_020768422.1	1.32525e-05	0.000321646	NA
hypoxia v. control	XM_020761358.1	1.33233e-05	0.00032226	NA
hypoxia v. control	XM_020772840.1	1.33101e-05	0.00032226	NA
hypoxia v. control	XM_020746554.1	1.33929e-05	0.000323391	NA
hypoxia v. control	XM_020759061.1	1.3497e-05	0.0003248	NA
hypoxia v. control	XM_020776317.1	1.34883e-05	0.0003248	SOX21
hypoxia v. control	XM_020755538.1	1.36674e-05	0.000328342	NA
hypoxia v. control	XM_020746743.1	1.38515e-05	0.000332203	NA
hypoxia v. control	XM_020766664.1	1.41907e-05	0.000339762	NA
hypoxia v. control	XM_020748314.1	1.43037e-05	0.000341889	NA
hypoxia v. control	XM_020775579.1	1.45392e-05	0.000346935	NA
hypoxia v. control	XM_020759701.1	1.45903e-05	0.000346984	NA
hypoxia v. control	XM_020766243.1	1.45874e-05	0.000346984	NA
hypoxia v. control	XM_020764505.1	1.46665e-05	0.000348213	NA
hypoxia v. control	XM_020760228.1	1.47109e-05	0.000348682	NA
hypoxia v. control	XM_020752131.1	1.4925e-05	0.000353166	MAPK15
hypoxia v. control	XM_020771036.1	1.51061e-05	0.000356855	DYRK2
hypoxia v. control	XM_020758484.1	1.57044e-05	0.000370374	NA
hypoxia v. control	XM_020776022.1	1.60194e-05	0.000377174	NA
hypoxia v. control	XM_020760966.1	1.63104e-05	0.000383388	NA
hypoxia v. control	XM_020757713.1	1.63956e-05	0.000384754	NA
hypoxia v. control	XM_020751630.1	1.64357e-05	0.000385057	TOMM70A
hypoxia v. control	XM_020771963.1	1.66866e-05	0.000390289	NA
hypoxia v. control	XM_020757426.1	1.67748e-05	0.000391706	NA
hypoxia v. control	XM_020766563.1	1.71709e-05	0.000400296	NA
hypoxia v. control	XM_020771789.1	1.73152e-05	0.000402997	FKBP3
hypoxia v. control	XM_020750492.1	1.75345e-05	0.000407432	NA
hypoxia v. control	XM_020754782.1	1.76589e-05	0.000408314	NA
hypoxia v. control	XM_020774743.1	1.76042e-05	0.000408314	NA
hypoxia v. control	XM_020777195.1	1.76347e-05	0.000408314	NA
hypoxia v. control	XM_020753752.1	1.77531e-05	0.000409826	NA
hypoxia v. control	XM_020752370.1	1.81671e-05	0.0004187	NA
hypoxia v. control	XM_020752986.1	1.84057e-05	0.00042351	NA
hypoxia v. control	XM_020750299.1	1.90611e-05	0.00043788	NA
hypoxia v. control	XM_020772391.1	1.91592e-05	0.000439422	GATA2
hypoxia v. control	XM_020748616.1	1.91965e-05	0.000439566	NA
hypoxia v. control	XM_020765470.1	1.93626e-05	0.000442654	NA
hypoxia v. control	XM_020767671.1	1.95852e-05	0.000447022	NA
hypoxia v. control	XM_020764750.1	1.96449e-05	0.000447663	CAV1
hypoxia v. control	XM_020757370.1	2.01401e-05	0.000458212	NA
hypoxia v. control	XM_020765229.1	2.03738e-05	0.000462786	NA
hypoxia v. control	XM_020757578.1	2.05149e-05	0.000465245	NA
hypoxia v. control	XM_020760560.1	2.10499e-05	0.000476615	NA
hypoxia v. control	XM_020762936.1	2.13794e-05	0.000483305	NA
hypoxia v. control	XM_020761791.1	2.1771e-05	0.000491373	NA
hypoxia v. control	XM_020769857.1	2.19115e-05	0.000492973	NA
hypoxia v. control	XM_020774397.1	2.18985e-05	0.000492973	NA
hypoxia v. control	XM_020748923.1	2.22037e-05	0.000498756	NFAT5
hypoxia v. control	XM_020773879.1	2.25275e-05	0.000505229	NA
hypoxia v. control	XM_020753582.1	2.3639e-05	0.000529318	NA
hypoxia v. control	XM_020763974.1	2.37215e-05	0.000530328	NA
hypoxia v. control	XM_020765859.1	2.39298e-05	0.000534142	NA
hypoxia v. control	XM_020751140.1	2.40703e-05	0.00053612	NA
hypoxia v. control	XM_020752269.1	2.41318e-05	0.00053612	NA
hypoxia v. control	XM_020763017.1	2.41277e-05	0.00053612	NA
hypoxia v. control	XM_020748466.1	2.41932e-05	0.000536641	NA
hypoxia v. control	XM_020761274.1	2.49478e-05	0.000552517	NA
hypoxia v. control	XM_020758493.1	2.51623e-05	0.000556396	cct7
hypoxia v. control	XM_020750512.1	2.54442e-05	0.000561754	NA
hypoxia v. control	XM_020761492.1	2.5508e-05	0.000562287	NA
hypoxia v. control	XM_020751905.1	2.56084e-05	0.000563623	MED15
hypoxia v. control	XM_020765403.1	2.65432e-05	0.000583292	NA
hypoxia v. control	XM_020773867.1	2.6967e-05	0.000591688	NA
hypoxia v. control	XM_020776844.1	2.70157e-05	0.000591839	run
hypoxia v. control	XM_020770829.1	2.71794e-05	0.000594508	NA
hypoxia v. control	XM_020770260.1	2.74171e-05	0.000598782	NA
hypoxia v. control	XM_020769327.1	2.77786e-05	0.000605745	NA
hypoxia v. control	XM_020767785.1	2.80233e-05	0.000610141	NA
hypoxia v. control	XM_020759529.1	2.88354e-05	0.000626861	NEK10
hypoxia v. control	XM_020754615.1	2.91084e-05	0.000631825	NA
hypoxia v. control	XM_020765659.1	2.92316e-05	0.00063353	NA
hypoxia v. control	XM_020775417.1	2.95768e-05	0.000640033	NA
hypoxia v. control	XM_020749128.1	2.98608e-05	0.000645193	NA
hypoxia v. control	XM_020749279.1	3.01289e-05	0.00064984	NA
hypoxia v. control	XM_020758052.1	3.02063e-05	0.00064984	NA
hypoxia v. control	XM_020771497.1	3.02592e-05	0.00064984	NA
hypoxia v. control	XM_020775445.1	3.02321e-05	0.00064984	NA
hypoxia v. control	XM_020745639.1	3.09931e-05	0.000664592	NA
hypoxia v. control	XM_020776634.1	3.1114e-05	0.000666179	CCDC108
hypoxia v. control	XM_020761561.1	3.11641e-05	0.000666244	NA
hypoxia v. control	XM_020758640.1	3.19539e-05	0.0006821	Gulo
hypoxia v. control	XM_020745978.1	3.22258e-05	0.000686871	NA
hypoxia v. control	XM_020763592.1	3.23878e-05	0.000689287	NA
hypoxia v. control	XM_020770259.1	3.30715e-05	0.000702782	NA
hypoxia v. control	XM_020772684.1	3.33934e-05	0.000707501	F13A1
hypoxia v. control	XM_020775607.1	3.33859e-05	0.000707501	NA
hypoxia v. control	XM_020761023.1	3.38865e-05	0.000716876	NA
hypoxia v. control	XM_020775189.1	3.47984e-05	0.00073507	NA
hypoxia v. control	XM_020748724.1	3.60763e-05	0.000760931	NA
hypoxia v. control	XM_020773814.1	3.64364e-05	0.000767385	NA
hypoxia v. control	XM_020771850.1	3.67834e-05	0.000773543	NA
hypoxia v. control	XM_020766268.1	3.68498e-05	0.000773791	NA
hypoxia v. control	XM_020751585.1	3.75854e-05	0.000786905	NA
hypoxia v. control	XM_020766598.1	3.75786e-05	0.000786905	NA
hypoxia v. control	XM_020760568.1	3.79843e-05	0.000792916	NA
hypoxia v. control	XM_020768157.1	3.79342e-05	0.000792916	NA
hypoxia v. control	XM_020745011.1	3.8496e-05	0.000802416	NA
hypoxia v. control	XM_020775637.1	3.88943e-05	0.000809527	NA
hypoxia v. control	XM_020751335.1	3.94408e-05	0.000818497	NA
hypoxia v. control	XM_020774136.1	3.94172e-05	0.000818497	NA
hypoxia v. control	XM_020777078.1	3.95808e-05	0.000820201	NA
hypoxia v. control	XM_020771360.1	3.97295e-05	0.000822081	NA
hypoxia v. control	XM_020770440.1	3.9799e-05	0.00082232	TSNAXIP1
hypoxia v. control	XM_020751668.1	4.0228e-05	0.000829723	ABAT
hypoxia v. control	XM_020754637.1	4.02744e-05	0.000829723	NA
hypoxia v. control	XM_020776231.1	4.11201e-05	0.000845916	NA
hypoxia v. control	XM_020749963.1	4.13013e-05	0.000848413	NA
hypoxia v. control	XM_020757412.1	4.14097e-05	0.000849408	NA
hypoxia v. control	XM_020764814.1	4.1739e-05	0.000854926	NA
hypoxia v. control	XM_020752892.1	4.23016e-05	0.000865199	NA
hypoxia v. control	XM_020761668.1	4.38664e-05	0.000895911	NA
hypoxia v. control	XM_020772141.1	4.47742e-05	0.000913137	NA
hypoxia v. control	XM_020765772.1	4.5001e-05	0.000916443	LKAAEAR1
hypoxia v. control	XM_020766773.1	4.51942e-05	0.000919057	NA
hypoxia v. control	XM_020763721.1	4.67352e-05	0.000949032	NA
hypoxia v. control	XM_020755458.1	4.68041e-05	0.000949072	NA
hypoxia v. control	XM_020764189.1	4.69349e-05	0.000950364	NA
hypoxia v. control	XM_020776837.1	4.71196e-05	0.000952743	NA
hypoxia v. control	XM_020751150.1	4.72696e-05	0.000954415	NA
hypoxia v. control	XM_020765608.1	4.73689e-05	0.000955059	CPSF4
hypoxia v. control	XM_020747028.1	4.78564e-05	0.000963517	NA
hypoxia v. control	XM_020748122.1	4.79286e-05	0.000963603	ANKRD37
hypoxia v. control	XM_020759049.1	4.85058e-05	0.000973827	ZC3H10
hypoxia v. control	XM_020762965.1	5.11754e-05	0.00102597	FGF6
hypoxia v. control	XM_020748408.1	5.13827e-05	0.00102865	NA
hypoxia v. control	XM_020761301.1	5.14543e-05	0.00102865	NA
hypoxia v. control	XM_020770528.1	5.18557e-05	0.00103522	NA
hypoxia v. control	XM_020753257.1	5.26379e-05	0.00104935	NA
hypoxia v. control	XM_020748151.1	5.37338e-05	0.00106969	PTDSS2
hypoxia v. control	XM_020754362.1	5.3924e-05	0.00107198	RHOBTB1
hypoxia v. control	XM_020774548.1	5.45188e-05	0.00108228	PRDX6
hypoxia v. control	XM_020753936.1	5.4916e-05	0.00108864	NA
hypoxia v. control	XM_020749191.1	5.58846e-05	0.0011063	NA
hypoxia v. control	XM_020746163.1	5.70223e-05	0.00112724	TMC7
hypoxia v. control	XM_020771343.1	5.77552e-05	0.00114014	NA
hypoxia v. control	XM_020776337.1	5.81597e-05	0.00114653	NA
hypoxia v. control	XM_020773600.1	5.84189e-05	0.00115004	NA
hypoxia v. control	XM_020754134.1	5.92405e-05	0.0011646	NA
hypoxia v. control	XM_020753474.1	5.93966e-05	0.00116605	NA
hypoxia v. control	XM_020775895.1	6.01219e-05	0.00117865	NA
hypoxia v. control	XM_020752872.1	6.03673e-05	0.00118183	NA
hypoxia v. control	XM_020768555.1	6.07347e-05	0.00118738	NA
hypoxia v. control	XM_020768614.1	6.11049e-05	0.00119298	NA
hypoxia v. control	XM_020751277.1	6.25228e-05	0.00121898	NA
hypoxia v. control	XM_020750848.1	6.28964e-05	0.00122429	RNF217
hypoxia v. control	XM_020771545.1	6.29678e-05	0.00122429	COA7
hypoxia v. control	XM_020772526.1	6.30598e-05	0.0012244	NA
hypoxia v. control	XM_020761022.1	6.32972e-05	0.00122733	NA
hypoxia v. control	XM_020746552.1	6.36986e-05	0.00123342	NA
hypoxia v. control	XM_020766141.1	6.4639e-05	0.00124992	NA
hypoxia v. control	XM_020774181.1	6.47294e-05	0.00124997	NA
hypoxia v. control	XM_020748064.1	6.71741e-05	0.00129541	NA
hypoxia v. control	XM_020758814.1	6.80226e-05	0.00130999	NA
hypoxia v. control	XM_020760941.1	6.89204e-05	0.00132548	NA
hypoxia v. control	XM_020745871.1	6.91934e-05	0.00132713	NA
hypoxia v. control	XM_020755749.1	6.9154e-05	0.00132713	NA
hypoxia v. control	XM_020773338.1	6.96858e-05	0.00133477	NA
hypoxia v. control	XM_020761575.1	6.99814e-05	0.00133862	NA
hypoxia v. control	XM_020769866.1	7.02377e-05	0.00134171	NA
hypoxia v. control	XM_020750740.1	7.0568e-05	0.00134621	NA
hypoxia v. control	XM_020769221.1	7.09692e-05	0.00135204	NA
hypoxia v. control	XM_020763103.1	7.22302e-05	0.00137422	NA
hypoxia v. control	XM_020763358.1	7.28641e-05	0.00138442	NA
hypoxia v. control	XM_020748053.1	7.42928e-05	0.00140967	NA
hypoxia v. control	XM_020768165.1	7.57041e-05	0.00143453	NA
hypoxia v. control	XM_020770614.1	7.58316e-05	0.00143503	NA
hypoxia v. control	XM_020748364.1	7.65383e-05	0.00144647	KIAA1614
hypoxia v. control	XM_020775070.1	7.74299e-05	0.00146137	NA
hypoxia v. control	XM_020762718.1	7.7954e-05	0.00146931	NA
hypoxia v. control	XM_020759697.1	7.82755e-05	0.00147341	NA
hypoxia v. control	XM_020761230.1	7.89034e-05	0.00148326	NA
hypoxia v. control	XM_020773948.1	7.90776e-05	0.00148456	DOT1L
hypoxia v. control	XM_020762530.1	7.95576e-05	0.0014916	NA
hypoxia v. control	XM_020764981.1	8.01245e-05	0.00150024	NA
hypoxia v. control	XM_020768349.1	8.06783e-05	0.00150862	NA
hypoxia v. control	XM_020747573.1	8.10823e-05	0.00151418	CCDC39
hypoxia v. control	XM_020756338.1	8.36373e-05	0.00155984	NA
hypoxia v. control	XM_020755086.1	8.42703e-05	0.00156958	NA
hypoxia v. control	XM_020769989.1	8.52995e-05	0.00158666	NA
hypoxia v. control	XM_020753592.1	8.5524e-05	0.00158875	NA
hypoxia v. control	XM_020755072.1	8.65001e-05	0.00160268	NA
hypoxia v. control	XM_020774023.1	8.64625e-05	0.00160268	NA
hypoxia v. control	XM_020759189.1	8.67945e-05	0.00160604	GAS8
hypoxia v. control	XM_020757062.1	8.8259e-05	0.00163101	NA
hypoxia v. control	XM_020771783.1	8.89883e-05	0.00164234	NA
hypoxia v. control	XM_020758568.1	8.91073e-05	0.0016424	NA
hypoxia v. control	XM_020751579.1	8.94089e-05	0.00164582	NA
hypoxia v. control	XM_020748614.1	9.08292e-05	0.0016698	NA
hypoxia v. control	XM_020748139.1	9.15899e-05	0.0016816	NA
hypoxia v. control	XM_020765653.1	9.62456e-05	0.00176479	NA
hypoxia v. control	XM_020766514.1	9.69913e-05	0.00177617	NA
hypoxia v. control	XM_020761003.1	9.74466e-05	0.00178001	NA
hypoxia v. control	XM_020768961.1	9.74521e-05	0.00178001	TCTE3
hypoxia v. control	XM_020744809.1	9.77015e-05	0.00178227	NA
hypoxia v. control	XM_020768782.1	9.83658e-05	0.00179208	NA
hypoxia v. control	XM_020771700.1	9.96121e-05	0.00181245	SESN1
hypoxia v. control	XM_020762725.1	9.99323e-05	0.00181595	NA
hypoxia v. control	XM_020761598.1	0.000100179	0.00181811	NA
hypoxia v. control	XM_020745138.1	0.000101014	0.00182858	NA
hypoxia v. control	XM_020774364.1	0.000100993	0.00182858	NA
hypoxia v. control	XM_020748287.1	0.000101539	0.00183572	NA
hypoxia v. control	XM_020764466.1	0.000102295	0.00184704	LDLRAP1
hypoxia v. control	XM_020748109.1	0.000104092	0.00187622	NA
hypoxia v. control	XM_020773621.1	0.000104176	0.00187622	GPROP12
hypoxia v. control	XM_020757850.1	0.000105495	0.00189757	NA
hypoxia v. control	XM_020747435.1	0.00010575	0.00189974	NA
hypoxia v. control	XM_020768511.1	0.000106539	0.00191151	NA
hypoxia v. control	XM_020756075.1	0.000107578	0.00192769	SAGE1
hypoxia v. control	XM_020758081.1	0.000108077	0.0019342	NA
hypoxia v. control	XM_020745222.1	0.00010861	0.00194129	NA
hypoxia v. control	XM_020746610.1	0.000109329	0.00195167	NA
hypoxia v. control	XM_020744969.1	0.000111532	0.00198849	F2
hypoxia v. control	XM_020765408.1	0.000112418	0.00200178	NA
hypoxia v. control	XM_020746217.1	0.000112833	0.00200665	FIBCD1
hypoxia v. control	XM_020750061.1	0.00011346	0.00201274	NA
hypoxia v. control	XM_020768655.1	0.000113455	0.00201274	NA
hypoxia v. control	XM_020772324.1	0.000114015	0.00202007	NA
hypoxia v. control	XM_020775792.1	0.000114322	0.00202297	NA
hypoxia v. control	XM_020771945.1	0.000114612	0.00202558	NA
hypoxia v. control	XM_020753261.1	0.000116411	0.00205481	NA
hypoxia v. control	XM_020758702.1	0.000118042	0.00208101	NA
hypoxia v. control	XM_020777287.1	0.000118927	0.00209399	NA
hypoxia v. control	XM_020749567.1	0.000119793	0.00210664	NA
hypoxia v. control	XM_020750278.1	0.00012081	0.00211926	NA
hypoxia v. control	XM_020761470.1	0.000120785	0.00211926	NNT
hypoxia v. control	XM_020773260.1	0.000121709	0.00213239	NA
hypoxia v. control	XM_020769333.1	0.000124816	0.00218413	NA
hypoxia v. control	XM_020751859.1	0.000125641	0.00219585	NA
hypoxia v. control	XM_020777071.1	0.000126068	0.00220061	NA
hypoxia v. control	XM_020750183.1	0.000126529	0.00220178	NA
hypoxia v. control	XM_020755178.1	0.000126563	0.00220178	NA
hypoxia v. control	XM_020757195.1	0.000126602	0.00220178	ECE2
hypoxia v. control	XM_020766853.1	0.000127906	0.00222174	NA
hypoxia v. control	XM_020753645.1	0.00012972	0.00225049	NA
hypoxia v. control	XM_020775301.1	0.0001303	0.00225779	ZNF474
hypoxia v. control	XM_020746699.1	0.000130515	0.00225789	NA
hypoxia v. control	XM_020747443.1	0.000130624	0.00225789	NA
hypoxia v. control	XM_020763485.1	0.000131845	0.00227621	NA
hypoxia v. control	XM_020764136.1	0.000132171	0.00227629	NA
hypoxia v. control	XM_020770455.1	0.000132093	0.00227629	NA
hypoxia v. control	XM_020755196.1	0.000133249	0.00229163	NA
hypoxia v. control	XM_020762027.1	0.000133385	0.00229163	NA
hypoxia v. control	XM_020749901.1	0.000135333	0.00231733	NA
hypoxia v. control	XM_020765982.1	0.000135241	0.00231733	NA
hypoxia v. control	XM_020773392.1	0.000135371	0.00231733	NA
hypoxia v. control	XM_020770139.1	0.000135821	0.00232223	NA
hypoxia v. control	XM_020749256.1	0.000136787	0.00233592	NA
hypoxia v. control	XM_020767555.1	0.000137065	0.00233785	ACTG1
hypoxia v. control	XM_020753485.1	0.000137703	0.00234311	NA
hypoxia v. control	XM_020767719.1	0.000137559	0.00234311	NA
hypoxia v. control	XM_020771168.1	0.000138737	0.00235786	NA
hypoxia v. control	XM_020756672.1	0.000139963	0.00237585	NA
hypoxia v. control	XM_020756008.1	0.000140297	0.00237868	NA
hypoxia v. control	XM_020776064.1	0.000140889	0.00238586	NA
hypoxia v. control	XM_020773060.1	0.000143597	0.00242882	NA
hypoxia v. control	XM_020749845.1	0.00014458	0.00244252	NA
hypoxia v. control	XM_020753267.1	0.0001479	0.00249563	NA
hypoxia v. control	XM_020774357.1	0.000149271	0.00251578	NA
hypoxia v. control	XM_020776627.1	0.000149804	0.00252176	NA
hypoxia v. control	XM_020776001.1	0.000152314	0.00256096	NA
hypoxia v. control	XM_020751938.1	0.000154016	0.00258651	NA
hypoxia v. control	XM_020752284.1	0.000154457	0.00259086	FSCN1
hypoxia v. control	XM_020750791.1	0.000155385	0.00260335	NA
hypoxia v. control	XM_020754076.1	0.000155849	0.00260803	NA
hypoxia v. control	XM_020745423.1	0.000157361	0.00263023	NA
hypoxia v. control	XM_020775475.1	0.000158492	0.00264601	NA
hypoxia v. control	XM_020763521.1	0.00015952	0.00266005	NA
hypoxia v. control	XM_020765055.1	0.000160386	0.00267134	CCDC59
hypoxia v. control	XM_020761042.1	0.000162006	0.00269516	NA
hypoxia v. control	XM_020758596.1	0.00016317	0.00271134	NA
hypoxia v. control	XM_020746603.1	0.000163414	0.00271221	NA
hypoxia v. control	XM_020766408.1	0.00016398	0.00271843	NA
hypoxia v. control	XM_020763728.1	0.000165431	0.00273927	NA
hypoxia v. control	XM_020756989.1	0.000167356	0.00276792	NA
hypoxia v. control	XM_020772480.1	0.000167812	0.00277223	NA
hypoxia v. control	XM_020755469.1	0.0001689	0.00278694	NA
hypoxia v. control	XM_020750145.1	0.000172158	0.0028374	NA
hypoxia v. control	XM_020745208.1	0.000174722	0.00287632	NA
hypoxia v. control	XM_020771619.1	0.000175739	0.0028897	NA
hypoxia v. control	XM_020763259.1	0.000179806	0.00294974	NA
hypoxia v. control	XM_020774185.1	0.000179802	0.00294974	NA
hypoxia v. control	XM_020756164.1	0.000181897	0.00298059	NA
hypoxia v. control	XM_020770315.1	0.000183406	0.00300184	TRPA1
hypoxia v. control	XM_020755130.1	0.000184228	0.00300975	NA
hypoxia v. control	XM_020765683.1	0.000184314	0.00300975	C15orf26
hypoxia v. control	XM_020768716.1	0.000187393	0.00305652	NA
hypoxia v. control	XM_020758302.1	0.000188253	0.00306349	NA
hypoxia v. control	XM_020766869.1	0.000188064	0.00306349	NA
hypoxia v. control	XM_020772121.1	0.000189138	0.00307435	NA
hypoxia v. control	XM_020768903.1	0.000189578	0.00307446	NA
hypoxia v. control	XM_020769712.1	0.000189526	0.00307446	NA
hypoxia v. control	XM_020771064.1	0.000189826	0.00307496	NA
hypoxia v. control	XM_020759892.1	0.00019268	0.00311763	NA
hypoxia v. control	XM_020752828.1	0.00019428	0.00313994	NA
hypoxia v. control	XM_020748221.1	0.000194759	0.0031441	NA
hypoxia v. control	XM_020752910.1	0.000195336	0.00314982	NA
hypoxia v. control	XM_020775544.1	0.000195967	0.0031564	NA
hypoxia v. control	XM_020765740.1	0.000196219	0.00315688	NA
hypoxia v. control	XM_020759778.1	0.000196667	0.0031605	NA
hypoxia v. control	XM_020763012.1	0.000198274	0.00318271	NA
hypoxia v. control	XM_020769527.1	0.00019994	0.00320582	NA
hypoxia v. control	XM_020769426.1	0.000203665	0.00325817	NA
hypoxia v. control	XM_020774256.1	0.000203476	0.00325817	NA
hypoxia v. control	XM_020765026.1	0.000205469	0.00328333	NA
hypoxia v. control	XM_020756205.1	0.000206376	0.0032941	NA
hypoxia v. control	XM_020761950.1	0.000206607	0.0032941	NA
hypoxia v. control	XM_020748184.1	0.000207611	0.00329528	NA
hypoxia v. control	XM_020758769.1	0.000207149	0.00329528	NA
hypoxia v. control	XM_020766835.1	0.000207139	0.00329528	NA
hypoxia v. control	XM_020770583.1	0.000207603	0.00329528	SCO1
hypoxia v. control	XM_020775664.1	0.000208606	0.00330737	NA
hypoxia v. control	XM_020752019.1	0.000209845	0.00331588	PEX6
hypoxia v. control	XM_020772482.1	0.000209679	0.00331588	NA
hypoxia v. control	XM_020776282.1	0.00020973	0.00331588	NA
hypoxia v. control	XM_020748828.1	0.000210382	0.00332066	NA
hypoxia v. control	XM_020759286.1	0.000211917	0.00333041	NA
hypoxia v. control	XM_020760286.1	0.00021159	0.00333041	NA
hypoxia v. control	XM_020765363.1	0.000211293	0.00333041	NA
hypoxia v. control	XM_020773836.1	0.00021194	0.00333041	NA
hypoxia v. control	XM_020750664.1	0.000213483	0.00335096	NA
hypoxia v. control	XM_020753573.1	0.000216421	0.00339331	NA
hypoxia v. control	XM_020765516.1	0.000217938	0.00341332	NA
hypoxia v. control	XM_020770421.1	0.000219935	0.0034408	NA
hypoxia v. control	XM_020758491.1	0.000221775	0.00346377	C10orf76
hypoxia v. control	XM_020772710.1	0.000221892	0.00346377	NA
hypoxia v. control	XM_020768907.1	0.000224743	0.00350442	NA
hypoxia v. control	XM_020755428.1	0.000227712	0.0035468	NA
hypoxia v. control	XM_020765707.1	0.000229505	0.00357081	NA
hypoxia v. control	XM_020756099.1	0.000230265	0.0035787	NA
hypoxia v. control	XM_020745010.1	0.000231623	0.00359586	ING1
hypoxia v. control	XM_020754887.1	0.000236779	0.00367189	OFCC1
hypoxia v. control	XM_020749944.1	0.000237178	0.00367406	NA
hypoxia v. control	XM_020750643.1	0.000239573	0.0037071	NA
hypoxia v. control	XM_020774432.1	0.00024007	0.00371074	NA
hypoxia v. control	XM_020756234.1	0.000240371	0.00371136	NA
hypoxia v. control	XM_020750682.1	0.000242949	0.00374707	NA
hypoxia v. control	XM_020771204.1	0.000245767	0.00378642	NA
hypoxia v. control	XM_020773342.1	0.000246313	0.0037907	NA
hypoxia v. control	XM_020749324.1	0.000247044	0.00379372	NA
hypoxia v. control	XM_020768540.1	0.000246895	0.00379372	NA
hypoxia v. control	XM_020753413.1	0.000248035	0.00380482	NA
hypoxia v. control	XM_020755104.1	0.000249567	0.00382418	NA
hypoxia v. control	XM_020773131.1	0.000251073	0.0038431	NA
hypoxia v. control	XM_020753306.1	0.00025142	0.00384426	NA
hypoxia v. control	XM_020756018.1	0.000252752	0.00386046	pan
hypoxia v. control	XM_020756732.1	0.000254021	0.00387567	PRPF4
hypoxia v. control	XM_020776563.1	0.00026158	0.00398671	TNS3
hypoxia v. control	XM_020754804.1	0.000261905	0.00398738	NA
hypoxia v. control	XM_020750136.1	0.000265541	0.00403406	NA
hypoxia v. control	XM_020777042.1	0.000265317	0.00403406	CNTNAP1
hypoxia v. control	XM_020747598.1	0.000269886	0.00409568	NA
hypoxia v. control	XM_020759009.1	0.000270649	0.00410286	NA
hypoxia v. control	XM_020749937.1	0.00027098	0.00410349	ADGB
hypoxia v. control	XM_020752472.1	0.000271521	0.00410729	Bili
hypoxia v. control	XM_020772449.1	0.000272462	0.00411714	NA
hypoxia v. control	XM_020761206.1	0.000279285	0.00421575	NA
hypoxia v. control	XM_020766972.1	0.000279802	0.00421905	WDR5
hypoxia v. control	XM_020747000.1	0.000280634	0.00422711	SIRT4
hypoxia v. control	XM_020764162.1	0.000283045	0.00425889	NA
hypoxia v. control	XM_020758760.1	0.000286604	0.00430446	NA
hypoxia v. control	XM_020774604.1	0.00028668	0.00430446	NA
hypoxia v. control	XM_020747190.1	0.000287235	0.00430821	VPS35
hypoxia v. control	XM_020774775.1	0.000288397	0.00432108	Eno
hypoxia v. control	XM_020768303.1	0.000289561	0.00433394	NA
hypoxia v. control	XM_020759944.1	0.000290155	0.00433405	NA
hypoxia v. control	XM_020767610.1	0.00029018	0.00433405	NA
hypoxia v. control	XM_020758352.1	0.000291511	0.00434934	NA
hypoxia v. control	XM_020775812.1	0.000292247	0.00435574	NA
hypoxia v. control	XM_020769770.1	0.000305639	0.00454577	NA
hypoxia v. control	XM_020773074.1	0.000305629	0.00454577	NA
hypoxia v. control	XM_020770418.1	0.000309756	0.00460218	STX17
hypoxia v. control	XM_020766315.1	0.00031957	0.00474301	NA
hypoxia v. control	XM_020765964.1	0.000321955	0.00477341	NA
hypoxia v. control	XM_020749341.1	0.000322583	0.0047754	NA
hypoxia v. control	XM_020773536.1	0.000322763	0.0047754	NA
hypoxia v. control	XM_020765753.1	0.000327373	0.00483128	NA
hypoxia v. control	XM_020769056.1	0.000327544	0.00483128	NA
hypoxia v. control	XM_020773546.1	0.000327561	0.00483128	NA
hypoxia v. control	XM_020757701.1	0.000335598	0.00494466	NA
hypoxia v. control	XM_020753244.1	0.000336493	0.0049527	NA
hypoxia v. control	XM_020763759.1	0.000338585	0.00497833	NA
hypoxia v. control	XM_020748332.1	0.000342348	0.00502535	NA
hypoxia v. control	XM_020760370.1	0.000342493	0.00502535	NA
hypoxia v. control	XM_020768074.1	0.000343255	0.00503133	NA
hypoxia v. control	XM_020745467.1	0.000344075	0.00503814	NA
hypoxia v. control	XM_020773432.1	0.000344491	0.00503903	NA
hypoxia v. control	XM_020762392.1	0.000346012	0.00505606	NA
hypoxia v. control	XM_020760848.1	0.000354377	0.00517295	O-fut1
hypoxia v. control	XM_020750044.1	0.000355819	0.00518866	NA
hypoxia v. control	XM_020757638.1	0.000357682	0.00521046	Nep3
hypoxia v. control	XM_020754960.1	0.000358119	0.00521148	NA
hypoxia v. control	XM_020752639.1	0.000358534	0.00521216	NA
hypoxia v. control	XM_020747846.1	0.000359826	0.00522559	NA
hypoxia v. control	XM_020761343.1	0.000362953	0.0052656	NA
hypoxia v. control	XM_020751270.1	0.000363933	0.00526685	RNF103
hypoxia v. control	XM_020759379.1	0.000363937	0.00526685	NA
hypoxia v. control	XM_020767296.1	0.000364154	0.00526685	NA
hypoxia v. control	XM_020760420.1	0.000366662	0.00529233	NA
hypoxia v. control	XM_020777060.1	0.000366443	0.00529233	NA
hypoxia v. control	XM_020769868.1	0.000367222	0.00529501	cta
hypoxia v. control	XM_020771429.1	0.000370973	0.00534367	NA
hypoxia v. control	XM_020775786.1	0.000372381	0.00535851	TRAF3
hypoxia v. control	XM_020750318.1	0.000373368	0.00536726	SLC35C1
hypoxia v. control	XM_020758499.1	0.000375513	0.00538716	NA
hypoxia v. control	XM_020775236.1	0.000375192	0.00538716	PM20D2
hypoxia v. control	XM_020749404.1	0.000376251	0.00539229	NA
hypoxia v. control	XM_020749357.1	0.000378331	0.00541663	NA
hypoxia v. control	XM_020750259.1	0.000382161	0.00546043	RBM25
hypoxia v. control	XM_020771816.1	0.000382126	0.00546043	NA
hypoxia v. control	XM_020767448.1	0.000382839	0.00546462	CFAP69
hypoxia v. control	XM_020753303.1	0.000383619	0.00546474	NA
hypoxia v. control	XM_020763348.1	0.0003835	0.00546474	NA
hypoxia v. control	XM_020745144.1	0.000387114	0.005509	NA
hypoxia v. control	XM_020748017.1	0.000388013	0.00551625	NA
hypoxia v. control	XM_020763779.1	0.000391055	0.00555392	NA
hypoxia v. control	XM_020762925.1	0.000391449	0.00555395	NA
hypoxia v. control	XM_020775199.1	0.000392163	0.00555852	nvd
hypoxia v. control	XM_020764971.1	0.000399431	0.00565024	NA
hypoxia v. control	XM_020765182.1	0.000399417	0.00565024	NA
hypoxia v. control	XM_020754482.1	0.000409306	0.00578415	NA
hypoxia v. control	XM_020746734.1	0.000411183	0.00580489	NA
hypoxia v. control	XM_020760374.1	0.000413971	0.00583843	NA
hypoxia v. control	XM_020757198.1	0.000418278	0.00588197	CHMP5
hypoxia v. control	XM_020762499.1	0.000417992	0.00588197	NA
hypoxia v. control	XM_020766239.1	0.000418303	0.00588197	NA
hypoxia v. control	XM_020746572.1	0.000423213	0.00594511	NA
hypoxia v. control	XM_020776309.1	0.000426428	0.00598435	NA
hypoxia v. control	XM_020759796.1	0.000427012	0.00598662	NA
hypoxia v. control	XM_020751350.1	0.000433433	0.00607064	NA
hypoxia v. control	XM_020776517.1	0.000434328	0.00607717	WNT10A
hypoxia v. control	XM_020750346.1	0.00043815	0.00612459	NA
hypoxia v. control	XM_020773662.1	0.000439187	0.00613304	NA
hypoxia v. control	XM_020771611.1	0.000445038	0.00620863	NA
hypoxia v. control	XM_020776007.1	0.000446174	0.00621836	ASMTL
hypoxia v. control	XM_020755416.1	0.000447714	0.00623369	NA
hypoxia v. control	XM_020746567.1	0.000451965	0.0062867	NA
hypoxia v. control	XM_020761637.1	0.000454849	0.00632061	NA
hypoxia v. control	XM_020745424.1	0.000457452	0.00635056	NA
hypoxia v. control	XM_020751347.1	0.000460603	0.00636935	NA
hypoxia v. control	XM_020761877.1	0.000460409	0.00636935	NA
hypoxia v. control	XM_020763158.1	0.000460402	0.00636935	NA
hypoxia v. control	XM_020776031.1	0.000460021	0.00636935	C1orf177
hypoxia v. control	XM_020753005.1	0.000463046	0.00639689	BARX1
hypoxia v. control	XM_020747839.1	0.000465251	0.0064211	NA
hypoxia v. control	XM_020776797.1	0.000468992	0.00646643	NA
hypoxia v. control	XM_020750050.1	0.000470332	0.00647861	NA
hypoxia v. control	XM_020770079.1	0.000472248	0.00649868	NA
hypoxia v. control	XM_020765051.1	0.000473503	0.00650963	NA
hypoxia v. control	XM_020760272.1	0.000476685	0.00654703	NA
hypoxia v. control	XM_020751358.1	0.000479678	0.00658176	NA
hypoxia v. control	XM_020757651.1	0.000485676	0.00665762	NA
hypoxia v. control	XM_020773792.1	0.000489743	0.00670688	KPNA4
hypoxia v. control	XM_020775570.1	0.000493526	0.00675216	ZNFX1
hypoxia v. control	XM_020759128.1	0.000494657	0.00675796	NA
hypoxia v. control	XM_020772823.1	0.000494904	0.00675796	ELP6
hypoxia v. control	XM_020764353.1	0.000501169	0.00683693	TLCD2
hypoxia v. control	XM_020757673.1	0.0005022	0.00684441	NA
hypoxia v. control	XM_020757134.1	0.000504285	0.00686622	NA
hypoxia v. control	XM_020753886.1	0.000506275	0.0068867	NA
hypoxia v. control	XM_020762935.1	0.000507751	0.00690015	HSPA4L
hypoxia v. control	XM_020757991.1	0.000510335	0.00692863	NA
hypoxia v. control	XM_020759839.1	0.000511376	0.00693612	PTPN13
hypoxia v. control	XM_020750802.1	0.00051966	0.00704174	NA
hypoxia v. control	XM_020747481.1	0.000527204	0.00713033	NA
hypoxia v. control	XM_020756184.1	0.000526763	0.00713033	NA
hypoxia v. control	XM_020762386.1	0.000530637	0.00716992	NA
hypoxia v. control	XM_020770510.1	0.000533671	0.00720405	NA
hypoxia v. control	XM_020745273.1	0.000534751	0.00721176	NA
hypoxia v. control	XM_020763602.1	0.00053733	0.00723966	NA
hypoxia v. control	XM_020760051.1	0.000538079	0.00724286	NA
hypoxia v. control	XM_020762678.1	0.000540152	0.00726387	NA
hypoxia v. control	XM_020771422.1	0.000540958	0.00726781	NA
hypoxia v. control	XM_020762350.1	0.000541718	0.00727112	NA
hypoxia v. control	XM_020746334.1	0.000544492	0.00730144	NA
hypoxia v. control	XM_020746727.1	0.000547345	0.00733277	NA
hypoxia v. control	XM_020763579.1	0.000551486	0.00738127	NA
hypoxia v. control	XM_020761298.1	0.000557091	0.00744926	NAT9
hypoxia v. control	XM_020765760.1	0.00055953	0.00747482	NA
hypoxia v. control	XM_020769245.1	0.000564287	0.00753126	NA
hypoxia v. control	XM_020776793.1	0.000567715	0.00756989	NA
hypoxia v. control	XM_020763969.1	0.000569397	0.00758519	NA
hypoxia v. control	XM_020749630.1	0.000572872	0.00762431	NEDD4
hypoxia v. control	XM_020754047.1	0.000574341	0.00762953	NA
hypoxia v. control	XM_020766378.1	0.000574098	0.00762953	NA
hypoxia v. control	XM_020776935.1	0.0005791	0.00768555	NA
hypoxia v. control	XM_020761588.1	0.000581155	0.00770561	NA
hypoxia v. control	XM_020757576.1	0.00058257	0.00771715	IQCD
hypoxia v. control	XM_020775948.1	0.000585333	0.00774651	NA
hypoxia v. control	XM_020754612.1	0.00058938	0.00779279	BDH2
hypoxia v. control	XM_020772116.1	0.00059304	0.00783388	NA
hypoxia v. control	XM_020747163.1	0.000596414	0.00787111	NA
hypoxia v. control	XM_020775982.1	0.000597781	0.00788181	NA
hypoxia v. control	XM_020770256.1	0.000598965	0.00789008	NA
hypoxia v. control	XM_020750982.1	0.000600346	0.0078936	PATL1
hypoxia v. control	XM_020769763.1	0.000600184	0.0078936	NA
hypoxia v. control	XM_020756995.1	0.000602944	0.00792042	NA
hypoxia v. control	XM_020775860.1	0.000613219	0.00804793	NA
hypoxia v. control	XM_020745480.1	0.000614605	0.00805867	NA
hypoxia v. control	XM_020757078.1	0.000620214	0.00811988	NA
hypoxia v. control	XM_020763038.1	0.000620586	0.00811988	NA
hypoxia v. control	XM_020770196.1	0.000620993	0.00811988	NA
hypoxia v. control	XM_020773153.1	0.000624953	0.00816413	NA
hypoxia v. control	XM_020768076.1	0.000628122	0.00819798	NA
hypoxia v. control	XM_020746085.1	0.000630548	0.00822207	NA
hypoxia v. control	XM_020761133.1	0.000635349	0.00827706	NA
hypoxia v. control	XM_020753566.1	0.000636527	0.00828478	NA
hypoxia v. control	XM_020755944.1	0.000641023	0.00833565	NA
hypoxia v. control	XM_020753321.1	0.000641936	0.00833988	NA
hypoxia v. control	XM_020762677.1	0.000642918	0.00834498	NA
hypoxia v. control	XM_020766974.1	0.000643793	0.00834869	NA
hypoxia v. control	XM_020753418.1	0.000651065	0.00843528	NA
hypoxia v. control	XM_020745347.1	0.000653562	0.00845862	NA
hypoxia v. control	XM_020756599.1	0.00065406	0.00845862	NA
hypoxia v. control	XM_020761638.1	0.000655554	0.0084625	NA
hypoxia v. control	XM_020775599.1	0.000654998	0.0084625	NA
hypoxia v. control	XM_020756925.1	0.000661563	0.00853229	NA
hypoxia v. control	XM_020748069.1	0.000662764	0.00854002	NA
hypoxia v. control	XM_020754666.1	0.000666308	0.00857789	NA
hypoxia v. control	XM_020747538.1	0.000669149	0.00860665	NA
hypoxia v. control	XM_020762416.1	0.000679418	0.00872288	NA
hypoxia v. control	XM_020765617.1	0.000679052	0.00872288	NA
hypoxia v. control	XM_020749848.1	0.000685567	0.00879386	NA
hypoxia v. control	XM_020775634.1	0.000689396	0.00883499	SDHA
hypoxia v. control	XM_020746658.1	0.000698566	0.00893635	AK8
hypoxia v. control	XM_020767647.1	0.000698048	0.00893635	NA
hypoxia v. control	XM_020760683.1	0.000700014	0.0089468	TBC1D10B
hypoxia v. control	XM_020753091.1	0.00070153	0.0089581	NA
hypoxia v. control	XM_020769576.1	0.000702194	0.00895851	NA
hypoxia v. control	XM_020775951.1	0.000703021	0.00896099	NA
hypoxia v. control	XM_020770427.1	0.000704259	0.00896871	NA
hypoxia v. control	XM_020767168.1	0.000708776	0.00901812	GPR45
hypoxia v. control	XM_020746045.1	0.00071328	0.00906322	NA
hypoxia v. control	XM_020769698.1	0.000713599	0.00906322	NA
hypoxia v. control	XM_020751471.1	0.000714616	0.00906762	NA
hypoxia v. control	XM_020765094.1	0.000715225	0.00906762	PEX3
hypoxia v. control	XM_020762219.1	0.000716444	0.00907496	NA
hypoxia v. control	XM_020759459.1	0.000719447	0.00910486	NA
hypoxia v. control	XM_020744779.1	0.00072042	0.00910905	NA
hypoxia v. control	XM_020771513.1	0.000727262	0.00918735	NA
hypoxia v. control	XM_020774188.1	0.000730137	0.00921547	FAM47E
hypoxia v. control	XM_020745493.1	0.000739079	0.00932003	NA
hypoxia v. control	XM_020769474.1	0.000744206	0.00937634	nat1
hypoxia v. control	XM_020748087.1	0.00075047	0.00944686	NA
hypoxia v. control	XM_020758776.1	0.000753597	0.0094694	NA
hypoxia v. control	XM_020761246.1	0.000753331	0.0094694	NA
hypoxia v. control	XM_020759004.1	0.000761878	0.00956259	ACER3
hypoxia v. control	XM_020766023.1	0.000762363	0.00956259	NA
hypoxia v. control	XM_020755735.1	0.000771085	0.00965491	NA
hypoxia v. control	XM_020773010.1	0.000770491	0.00965491	NA
hypoxia v. control	XM_020751375.1	0.000773416	0.00967556	NA
hypoxia v. control	XM_020761122.1	0.000774324	0.00967836	NA
hypoxia v. control	XM_020752908.1	0.000775951	0.00969015	NA
hypoxia v. control	XM_020765250.1	0.000779911	0.00973104	NA
hypoxia v. control	XM_020748627.1	0.000780614	0.00973124	NA
hypoxia v. control	XM_020762063.1	0.000782141	0.00974171	NA
hypoxia v. control	XM_020756362.1	0.000785139	0.00977047	NA
hypoxia v. control	XM_020756691.1	0.000788297	0.00980116	NA
hypoxia v. control	XM_020748901.1	0.000808208	0.0100399	NA
hypoxia v. control	XM_020753674.1	0.000815766	0.0101161	NA
hypoxia v. control	XM_020766610.1	0.000815429	0.0101161	NA
hypoxia v. control	XM_020749063.1	0.000818852	0.0101455	NA
hypoxia v. control	XM_020755324.1	0.00082142	0.0101684	UBA5
hypoxia v. control	XM_020753279.1	0.000823284	0.0101826	NA
hypoxia v. control	XM_020769177.1	0.00082499	0.0101948	NA
hypoxia v. control	XM_020751906.1	0.000827233	0.0102136	NA
hypoxia v. control	XM_020760771.1	0.000829487	0.0102325	NA
hypoxia v. control	XM_020776909.1	0.000834242	0.0102822	MROH1
hypoxia v. control	XM_020754421.1	0.00084107	0.0103574	PCGF3
hypoxia v. control	XM_020753670.1	0.000844101	0.0103857	NA
hypoxia v. control	XM_020770404.1	0.000847704	0.010421	NA
hypoxia v. control	XM_020772211.1	0.000849293	0.0104314	NA
hypoxia v. control	XM_020772638.1	0.000853647	0.0104758	NA
hypoxia v. control	XM_020755397.1	0.000859542	0.0105326	NA
hypoxia v. control	XM_020761681.1	0.000859761	0.0105326	PABPN1
hypoxia v. control	XM_020770552.1	0.000874144	0.0106996	NA
hypoxia v. control	XM_020766698.1	0.000876182	0.0107153	NA
hypoxia v. control	XM_020750509.1	0.000888124	0.0108426	NA
hypoxia v. control	XM_020757835.1	0.000887723	0.0108426	NA
hypoxia v. control	XM_020763291.1	0.000889852	0.010853	NA
hypoxia v. control	XM_020765884.1	0.000890505	0.010853	NA
hypoxia v. control	XM_020763053.1	0.000896136	0.0109122	NA
hypoxia v. control	XM_020769517.1	0.000899744	0.0109374	NA
hypoxia v. control	XM_020771589.1	0.000899593	0.0109374	NA
hypoxia v. control	XM_020756162.1	0.000902789	0.010965	ATP6V0B
hypoxia v. control	XM_020762536.1	0.000906393	0.0109993	NA
hypoxia v. control	XM_020759622.1	0.000908986	0.0110214	NA
hypoxia v. control	XM_020772139.1	0.0009111	0.0110375	NA
hypoxia v. control	XM_020772268.1	0.000913053	0.0110518	RPSA
hypoxia v. control	XM_020750245.1	0.000915334	0.0110699	NA
hypoxia v. control	XM_020750415.1	0.000917564	0.0110874	KIAA1257
hypoxia v. control	XM_020774440.1	0.000919751	0.0111044	HPGDS
hypoxia v. control	XM_020772627.1	0.000921367	0.0111144	NA
hypoxia v. control	XM_020770722.1	0.000929685	0.0112052	NA
hypoxia v. control	XM_020745504.1	0.000931445	0.0112169	PIWIL2
hypoxia v. control	XM_020748303.1	0.000939089	0.0112994	NA
hypoxia v. control	XM_020767158.1	0.000939996	0.0113007	RSPH3
hypoxia v. control	XM_020774815.1	0.000952832	0.0114453	Ces3
hypoxia v. control	XM_020753443.1	0.000953822	0.0114475	NA
hypoxia v. control	XM_020766036.1	0.000973947	0.0116791	NA
hypoxia v. control	XM_020763157.1	0.000975825	0.0116918	NA
hypoxia v. control	XM_020756011.1	0.000977821	0.0117052	NA
hypoxia v. control	XM_020766144.1	0.000978597	0.0117052	NA
hypoxia v. control	XM_020746436.1	0.000979913	0.011711	NA
hypoxia v. control	XM_020772305.1	0.000982575	0.011733	NA
hypoxia v. control	XM_020756176.1	0.000985358	0.0117563	NA
hypoxia v. control	XM_020755731.1	0.000991497	0.0118196	NA
hypoxia v. control	XM_020770398.1	0.000999901	0.0119097	NA
hypoxia v. control	XM_020765988.1	0.00100378	0.0119359	NA
hypoxia v. control	XM_020775008.1	0.00100373	0.0119359	NA
hypoxia v. control	XM_020770463.1	0.00100682	0.011962	NA
hypoxia v. control	XM_020776954.1	0.00100862	0.0119733	LYS1
hypoxia v. control	XM_020749121.1	0.001011	0.0119915	NA
hypoxia v. control	XM_020755189.1	0.00101387	0.0120156	TRPM7
hypoxia v. control	XM_020745651.1	0.00102009	0.0120791	NA
hypoxia v. control	XM_020769159.1	0.00102336	0.0121077	NA
hypoxia v. control	XM_020746393.1	0.00102964	0.0121719	NA
hypoxia v. control	XM_020759190.1	0.00103456	0.0122199	NA
hypoxia v. control	XM_020758080.1	0.00103633	0.0122306	NA
hypoxia v. control	XM_020770264.1	0.00104227	0.0122904	NA
hypoxia v. control	XM_020759795.1	0.0010439	0.0122994	NA
hypoxia v. control	XM_020777273.1	0.00104665	0.0123216	TRPA1
hypoxia v. control	XM_020747393.1	0.00104795	0.0123267	NA
hypoxia v. control	XM_020751305.1	0.00105058	0.0123474	NA
hypoxia v. control	XM_020762178.1	0.00105351	0.0123716	NA
hypoxia v. control	XM_020753057.1	0.00105963	0.0124331	NA
hypoxia v. control	XM_020759127.1	0.00106205	0.0124512	NA
hypoxia v. control	XM_020750886.1	0.00106352	0.0124581	NA
hypoxia v. control	XM_020748144.1	0.00108677	0.01272	NA
hypoxia v. control	XM_020759188.1	0.00108898	0.0127248	NA
hypoxia v. control	XM_020762515.1	0.0010885	0.0127248	TRAPPC6B
hypoxia v. control	XM_020768148.1	0.00110247	0.0128718	NA
hypoxia v. control	XM_020756903.1	0.00111086	0.0129485	NA
hypoxia v. control	XM_020757987.1	0.00111007	0.0129485	TBX10
hypoxia v. control	XM_020768883.1	0.00111497	0.0129857	NA
hypoxia v. control	XM_020759575.1	0.00111701	0.0129988	NA
hypoxia v. control	XM_020775950.1	0.00112748	0.0131099	NA
hypoxia v. control	XM_020762065.1	0.00113546	0.013181	NA
hypoxia v. control	XM_020774642.1	0.00113475	0.013181	NA
hypoxia v. control	XM_020747168.1	0.00114039	0.0132274	NA
hypoxia v. control	XM_020764488.1	0.001143	0.0132468	NA
hypoxia v. control	XM_020756729.1	0.00114468	0.0132554	NA
hypoxia v. control	XM_020769449.1	0.00114689	0.0132703	NA
hypoxia v. control	XM_020766215.1	0.00114799	0.0132721	NA
hypoxia v. control	XM_020765238.1	0.00115292	0.0133182	NA
hypoxia v. control	XM_020775565.1	0.00115439	0.0133244	NA
hypoxia v. control	XM_020765855.1	0.00115846	0.0133605	NA
hypoxia v. control	XM_020762751.1	0.00116381	0.0134113	NA
hypoxia v. control	XM_020771047.1	0.00116617	0.0134275	NA
hypoxia v. control	XM_020775099.1	0.00116994	0.01346	NA
hypoxia v. control	XM_020773005.1	0.00117182	0.0134706	NA
hypoxia v. control	XM_020768569.1	0.00117366	0.013481	NA
hypoxia v. control	XM_020755844.1	0.00119462	0.0136994	NA
hypoxia v. control	XM_020761110.1	0.0011945	0.0136994	SPAG1
hypoxia v. control	XM_020762554.1	0.00119681	0.0137135	NA
hypoxia v. control	XM_020745595.1	0.00120802	0.0138308	NA
hypoxia v. control	XM_020777184.1	0.00120925	0.0138337	NA
hypoxia v. control	XM_020774865.1	0.00121155	0.0138391	HRH2
hypoxia v. control	XM_020775092.1	0.00121168	0.0138391	NA
hypoxia v. control	XM_020753991.1	0.00121888	0.0139101	CFAP126
hypoxia v. control	XM_020770505.1	0.00123209	0.0140496	NA
hypoxia v. control	XM_020744985.1	0.00123938	0.0141164	HMCN1
hypoxia v. control	XM_020758090.1	0.00123994	0.0141164	HPS4
hypoxia v. control	XM_020760211.1	0.00124273	0.0141255	NA
hypoxia v. control	XM_020765818.1	0.00124195	0.0141255	NA
hypoxia v. control	XM_020762558.1	0.00124928	0.0141772	NA
hypoxia v. control	XM_020771332.1	0.00124907	0.0141772	NA
hypoxia v. control	XM_020775605.1	0.00125898	0.0142758	NA
hypoxia v. control	XM_020752878.1	0.0012664	0.0143256	NA
hypoxia v. control	XM_020766907.1	0.00126562	0.0143256	mutS
hypoxia v. control	XM_020775577.1	0.00126558	0.0143256	ZNFX1
hypoxia v. control	XM_020754796.1	0.00127122	0.0143686	NA
hypoxia v. control	XM_020754265.1	0.00127585	0.0144095	NA
hypoxia v. control	XM_020765018.1	0.00127895	0.014426	NA
hypoxia v. control	XM_020773007.1	0.00127935	0.014426	NA
hypoxia v. control	XM_020774549.1	0.00128118	0.0144351	NA
hypoxia v. control	XM_020754751.1	0.00128246	0.0144381	NA
hypoxia v. control	XM_020759871.1	0.00128654	0.0144725	NA
hypoxia v. control	XM_020757171.1	0.00128984	0.0144898	FAM13A
hypoxia v. control	XM_020766831.1	0.00129012	0.0144898	NA
hypoxia v. control	XM_020747280.1	0.00129201	0.0144995	NA
hypoxia v. control	XM_020751887.1	0.00129456	0.0145166	NA
hypoxia v. control	XM_020771157.1	0.00131357	0.0147182	NA
hypoxia v. control	XM_020762325.1	0.00131649	0.0147393	NA
hypoxia v. control	XM_020747685.1	0.00132003	0.0147604	NA
hypoxia v. control	XM_020764962.1	0.00132046	0.0147604	PACSIN3
hypoxia v. control	XM_020763311.1	0.00132242	0.0147707	WDR31
hypoxia v. control	XM_020770474.1	0.0013236	0.0147723	NA
hypoxia v. control	XM_020747282.1	0.00133106	0.0148438	NA
hypoxia v. control	XM_020771832.1	0.00133563	0.014883	NA
hypoxia v. control	XM_020770524.1	0.00133742	0.0148913	NA
hypoxia v. control	XM_020775583.1	0.00134433	0.0149565	NA
hypoxia v. control	XM_020776186.1	0.00134814	0.0149871	NA
hypoxia v. control	XM_020751122.1	0.00135142	0.015	NA
hypoxia v. control	XM_020770678.1	0.00135048	0.015	PIK3AP1
hypoxia v. control	XM_020751991.1	0.00135304	0.0150062	NA
hypoxia v. control	XM_020761907.1	0.00135779	0.0150472	gt
hypoxia v. control	XM_020775834.1	0.00136566	0.0151226	NA
hypoxia v. control	XM_020748924.1	0.00137334	0.0151957	NA
hypoxia v. control	XM_020757257.1	0.00138631	0.0153273	NA
hypoxia v. control	XM_020762770.1	0.00139878	0.0154531	NA
hypoxia v. control	XM_020775241.1	0.00140342	0.0154923	TMEM192
hypoxia v. control	XM_020767802.1	0.00140533	0.0155013	NA
hypoxia v. control	XM_020774758.1	0.00140771	0.0155155	MC5R
hypoxia v. control	XM_020752791.1	0.00141235	0.0155545	NA
hypoxia v. control	XM_020776746.1	0.00141586	0.015581	NA
hypoxia v. control	XM_020759007.1	0.00142014	0.015616	NA
hypoxia v. control	XM_020775767.1	0.0014231	0.0156364	NA
hypoxia v. control	XM_020752626.1	0.00142629	0.0156548	NA
hypoxia v. control	XM_020770026.1	0.00142698	0.0156548	RB1CC1
hypoxia v. control	XM_020765090.1	0.00143007	0.0156645	NA
hypoxia v. control	XM_020773444.1	0.00142959	0.0156645	TTLL12
hypoxia v. control	XM_020770411.1	0.00143807	0.0157399	NA
hypoxia v. control	XM_020762739.1	0.0014424	0.0157752	NA
hypoxia v. control	XM_020766798.1	0.00144739	0.0158176	NA
hypoxia v. control	XM_020747334.1	0.00145068	0.015829	MGAT4C
hypoxia v. control	XM_020749726.1	0.00144961	0.015829	BRCC3
hypoxia v. control	XM_020749249.1	0.0014524	0.0158356	NA
hypoxia v. control	XM_020776335.1	0.00145454	0.0158467	NA
hypoxia v. control	XM_020761410.1	0.00145884	0.0158814	NA
hypoxia v. control	XM_020764164.1	0.00146146	0.0158977	NA
hypoxia v. control	XM_020771340.1	0.00146576	0.0159323	NA
hypoxia v. control	XM_020759831.1	0.00147354	0.0159947	NA
hypoxia v. control	XM_020759851.1	0.00147376	0.0159947	NA
hypoxia v. control	XM_020760813.1	0.00148147	0.016066	NA
hypoxia v. control	XM_020749182.1	0.00148518	0.016094	NA
hypoxia v. control	XM_020769291.1	0.00149383	0.0161753	NA
hypoxia v. control	XM_020758577.1	0.00149764	0.0162043	NA
hypoxia v. control	XM_020752518.1	0.00150134	0.0162195	NA
hypoxia v. control	XM_020753979.1	0.00150119	0.0162195	NA
hypoxia v. control	XM_020759610.1	0.00151611	0.0163666	NA
hypoxia v. control	XM_020746191.1	0.00151913	0.0163867	NA
hypoxia v. control	XM_020764265.1	0.0015229	0.0164149	NA
hypoxia v. control	XM_020761785.1	0.00152603	0.0164237	NA
hypoxia v. control	XM_020766340.1	0.00152601	0.0164237	NA
hypoxia v. control	XM_020756346.1	0.00153156	0.0164614	NA
hypoxia v. control	XM_020759420.1	0.00153186	0.0164614	NA
hypoxia v. control	XM_020774326.1	0.00153596	0.016493	NA
hypoxia v. control	XM_020763198.1	0.00154511	0.0165786	AK7
hypoxia v. control	XM_020759966.1	0.00154817	0.01658	NA
hypoxia v. control	XM_020763793.1	0.00154874	0.01658	NA
hypoxia v. control	XM_020773578.1	0.00154841	0.01658	NA
hypoxia v. control	XM_020745240.1	0.0015532	0.0166152	NA
hypoxia v. control	XM_020754415.1	0.00156323	0.0167043	NA
hypoxia v. control	XM_020767435.1	0.00156389	0.0167043	NA
hypoxia v. control	XM_020774375.1	0.00158749	0.0169435	NA
hypoxia v. control	XM_020754485.1	0.0015888	0.0169448	NA
hypoxia v. control	XM_020749040.1	0.00159199	0.0169661	NA
hypoxia v. control	XM_020773040.1	0.0016145	0.017193	NA
hypoxia v. control	XM_020765899.1	0.00161766	0.0172009	NA
hypoxia v. control	XM_020776548.1	0.00161648	0.0172009	NA
hypoxia v. control	XM_020749037.1	0.00162201	0.0172212	NA
hypoxia v. control	XM_020772666.1	0.00162143	0.0172212	NA
hypoxia v. control	XM_020750300.1	0.00162716	0.017263	NA
hypoxia v. control	XM_020750311.1	0.00162862	0.0172655	NA
hypoxia v. control	XM_020768008.1	0.00163095	0.0172774	NA
hypoxia v. control	XM_020768969.1	0.00163375	0.0172941	NA
hypoxia v. control	XM_020751174.1	0.00163989	0.0173203	NA
hypoxia v. control	XM_020762710.1	0.00163899	0.0173203	NA
hypoxia v. control	XM_020776092.1	0.00163942	0.0173203	NA
hypoxia v. control	XM_020770323.1	0.00164477	0.0173588	NA
hypoxia v. control	XM_020750454.1	0.00164919	0.0173926	CEBPB
hypoxia v. control	XM_020767817.1	0.00165453	0.0174359	NA
hypoxia v. control	XM_020773429.1	0.00166155	0.0174969	NA
hypoxia v. control	XM_020762740.1	0.0016787	0.0176644	NA
hypoxia v. control	XM_020757313.1	0.00169284	0.0177999	NA
hypoxia v. control	XM_020750580.1	0.00169801	0.0178411	TCHH
hypoxia v. control	XM_020759404.1	0.00169969	0.0178455	NA
hypoxia v. control	XM_020754621.1	0.00170512	0.0178892	NA
hypoxia v. control	XM_020763391.1	0.00171097	0.0179373	NA
hypoxia v. control	XM_020748259.1	0.00171704	0.0179877	NA
hypoxia v. control	XM_020772829.1	0.00172816	0.0180908	NA
hypoxia v. control	XM_020749959.1	0.00173574	0.0181567	NA
hypoxia v. control	XM_020754511.1	0.00174527	0.0182429	CHSY1
hypoxia v. control	XM_020753186.1	0.00175038	0.0182676	NA
hypoxia v. control	XM_020760210.1	0.00175265	0.0182676	NA
hypoxia v. control	XM_020765419.1	0.00175279	0.0182676	NA
hypoxia v. control	XM_020765633.1	0.00175149	0.0182676	NA
hypoxia v. control	XM_020752854.1	0.00176341	0.0183649	LRRC71
hypoxia v. control	XM_020746208.1	0.00176849	0.0183961	NA
hypoxia v. control	XM_020759954.1	0.001769	0.0183961	NA
hypoxia v. control	XM_020765773.1	0.00177062	0.0183994	NA
hypoxia v. control	XM_020753305.1	0.00177532	0.0184347	NA
hypoxia v. control	XM_020768995.1	0.00177707	0.0184394	POLR2F
hypoxia v. control	XM_020756146.1	0.00178902	0.0185498	NA
hypoxia v. control	XM_020755131.1	0.00179183	0.0185654	NA
hypoxia v. control	XM_020747327.1	0.00179924	0.0186186	NA
hypoxia v. control	XM_020774986.1	0.00179959	0.0186186	ADCK3
hypoxia v. control	XM_020776114.1	0.00180145	0.0186242	NA
hypoxia v. control	XM_020776075.1	0.00181175	0.018717	NA
hypoxia v. control	XM_020776854.1	0.00181417	0.0187284	mdn1
hypoxia v. control	XM_020768814.1	0.00181621	0.0187358	FAXC
hypoxia v. control	XM_020768143.1	0.00182541	0.018817	NA
hypoxia v. control	XM_020770140.1	0.00182901	0.0188404	NA
hypoxia v. control	XM_020758646.1	0.00183526	0.0188773	NA
hypoxia v. control	XM_020761558.1	0.00183526	0.0188773	NA
hypoxia v. control	XM_020754790.1	0.00183788	0.0188906	NA
hypoxia v. control	XM_020752332.1	0.00185526	0.0190555	SLC25A20
hypoxia v. control	XM_020755314.1	0.00186151	0.0191057	NA
hypoxia v. control	XM_020745221.1	0.00186452	0.0191228	NA
hypoxia v. control	XM_020746135.1	0.00187179	0.0191696	SLC39A14
hypoxia v. control	XM_020751404.1	0.00187059	0.0191696	NA
hypoxia v. control	XM_020749874.1	0.00187663	0.0192053	NA
hypoxia v. control	XM_020768993.1	0.00189326	0.0193615	NA
hypoxia v. control	XM_020748243.1	0.00189599	0.0193755	NA
hypoxia v. control	XM_020749987.1	0.00190099	0.0194125	NA
hypoxia v. control	XM_020763845.1	0.00190797	0.0194698	NA
hypoxia v. control	XM_020767859.1	0.00191817	0.0195598	NA
hypoxia v. control	XM_020750587.1	0.00192202	0.0195776	NA
hypoxia v. control	XM_020754853.1	0.00192268	0.0195776	NA
hypoxia v. control	XM_020769762.1	0.00192909	0.0196288	NA
hypoxia v. control	XM_020747498.1	0.00194009	0.0196992	NA
hypoxia v. control	XM_020765809.1	0.00194018	0.0196992	NA
hypoxia v. control	XM_020769530.1	0.0019382	0.0196992	NA
hypoxia v. control	XM_020751581.1	0.00194468	0.0197308	EFHB
hypoxia v. control	XM_020750840.1	0.00195516	0.0198229	NA
hypoxia v. control	XM_020761625.1	0.00197057	0.0199649	NA
hypoxia v. control	XM_020770529.1	0.00197486	0.019994	NA
hypoxia v. control	XM_020756639.1	0.00198185	0.0200428	NA
hypoxia v. control	XM_020759923.1	0.0019825	0.0200428	NA
hypoxia v. control	XM_020767757.1	0.00199617	0.0201666	NA
hypoxia v. control	XM_020756816.1	0.00200558	0.0202472	NA
hypoxia v. control	XM_020753345.1	0.00200883	0.0202656	MTMR4
hypoxia v. control	XM_020747624.1	0.00202321	0.0203816	NA
hypoxia v. control	XM_020750807.1	0.00202308	0.0203816	NA
hypoxia v. control	XM_020749217.1	0.00203855	0.0204484	NA
hypoxia v. control	XM_020752242.1	0.00203778	0.0204484	NA
hypoxia v. control	XM_020752431.1	0.00203909	0.0204484	NA
hypoxia v. control	XM_020752912.1	0.00203439	0.0204484	NA
hypoxia v. control	XM_020755091.1	0.00204113	0.0204484	NA
hypoxia v. control	XM_020759856.1	0.00204138	0.0204484	NA
hypoxia v. control	XM_020767042.1	0.00203515	0.0204484	NA
hypoxia v. control	XM_020770287.1	0.00203517	0.0204484	NA
hypoxia v. control	XM_020749097.1	0.00205835	0.0205811	NA
hypoxia v. control	XM_020751243.1	0.00205898	0.0205811	NA
hypoxia v. control	XM_020766969.1	0.00205793	0.0205811	NA
hypoxia v. control	XM_020749385.1	0.00206941	0.0206708	NA
hypoxia v. control	XM_020763591.1	0.00207512	0.0207132	NA
hypoxia v. control	XM_020756294.1	0.00207998	0.0207471	CYP46A1
hypoxia v. control	XM_020775992.1	0.00209223	0.0208546	PTCHD3
hypoxia v. control	XM_020758689.1	0.00209731	0.0208906	HIGD2A
hypoxia v. control	XM_020752018.1	0.00210501	0.0209526	NA
hypoxia v. control	XM_020775645.1	0.00210892	0.0209767	NA
hypoxia v. control	XM_020767865.1	0.00211303	0.0210029	CAD
hypoxia v. control	XM_020769493.1	0.00211886	0.0210461	DBF4B
hypoxia v. control	XM_020753760.1	0.00212076	0.0210502	NA
hypoxia v. control	XM_020745828.1	0.00213123	0.0211245	NA
hypoxia v. control	XM_020767297.1	0.0021301	0.0211245	UTP23
hypoxia v. control	XM_020768521.1	0.00213964	0.0211931	NA
hypoxia v. control	XM_020752640.1	0.00215167	0.0212974	CTRC
hypoxia v. control	XM_020756869.1	0.00215362	0.0213017	NA
hypoxia v. control	XM_020762467.1	0.00215539	0.0213044	NA
hypoxia v. control	XM_020752328.1	0.00215884	0.0213236	NA
hypoxia v. control	XM_020754674.1	0.00217275	0.0214312	NA
hypoxia v. control	XM_020759567.1	0.00217221	0.0214312	NA
hypoxia v. control	XM_020761836.1	0.00218348	0.021522	NA
hypoxia v. control	XM_020749533.1	0.00218788	0.0215504	NA
hypoxia v. control	XM_020762044.1	0.00221176	0.0217705	NA
hypoxia v. control	XM_020762982.1	0.00222722	0.0219074	NA
hypoxia v. control	XM_020752559.1	0.00223625	0.021981	STARD7
hypoxia v. control	XM_020748029.1	0.00224012	0.0220038	NA
hypoxia v. control	XM_020757659.1	0.00224526	0.0220238	NA
hypoxia v. control	XM_020759879.1	0.00224524	0.0220238	NA
hypoxia v. control	XM_020753650.1	0.00225141	0.0220688	NA
hypoxia v. control	XM_020747607.1	0.00226275	0.0221646	pcbC
hypoxia v. control	XM_020765751.1	0.00227051	0.0222253	NA
hypoxia v. control	XM_020753859.1	0.00227408	0.0222449	NA
hypoxia v. control	XM_020769934.1	0.00228089	0.0222961	NA
hypoxia v. control	XM_020758519.1	0.00229037	0.0223482	NA
hypoxia v. control	XM_020765070.1	0.00229095	0.0223482	NA
hypoxia v. control	XM_020765953.1	0.00228845	0.0223482	NA
hypoxia v. control	XM_020746738.1	0.00229712	0.022393	NA
hypoxia v. control	XM_020747166.1	0.00230084	0.0224138	NA
hypoxia v. control	XM_020752550.1	0.00230531	0.0224419	NA
hypoxia v. control	XM_020769462.1	0.00232258	0.0225945	NA
hypoxia v. control	XM_020748250.1	0.00234716	0.022818	NA
hypoxia v. control	XM_020757833.1	0.00236453	0.0229554	NA
hypoxia v. control	XM_020759849.1	0.00236381	0.0229554	NA
hypoxia v. control	XM_020775077.1	0.00236619	0.0229558	NA
hypoxia v. control	XM_020769781.1	0.0023691	0.0229618	NA
hypoxia v. control	XM_020770265.1	0.00237005	0.0229618	NA
hypoxia v. control	XM_020756059.1	0.0023829	0.0230705	NA
hypoxia v. control	XM_020755712.1	0.00238663	0.0230908	NA
hypoxia v. control	XM_020766930.1	0.00239145	0.0231217	NA
hypoxia v. control	XM_020764992.1	0.00240461	0.0232331	NA
hypoxia v. control	XM_020745584.1	0.0024204	0.023338	NCAPD3
hypoxia v. control	XM_020770309.1	0.00242014	0.023338	NA
hypoxia v. control	XM_020775653.1	0.00241968	0.023338	NA
hypoxia v. control	XM_020758114.1	0.00242481	0.0233645	NA
hypoxia v. control	XM_020756628.1	0.00242687	0.0233685	NA
hypoxia v. control	XM_020767058.1	0.00243252	0.023407	OLFML2B
hypoxia v. control	XM_020748634.1	0.0024356	0.0234208	GGT6
hypoxia v. control	XM_020751139.1	0.00244105	0.0234414	NA
hypoxia v. control	XM_020757955.1	0.00244066	0.0234414	BARX1
hypoxia v. control	XM_020769200.1	0.00244497	0.0234632	NA
hypoxia v. control	XM_020770110.1	0.0024505	0.0234988	NA
hypoxia v. control	XM_020771439.1	0.00245201	0.0234988	NA
hypoxia v. control	XM_020771130.1	0.00245408	0.0235028	NA
hypoxia v. control	XM_020776285.1	0.00246896	0.0236293	NA
hypoxia v. control	XM_020766407.1	0.00247882	0.0237077	NA
hypoxia v. control	XM_020747003.1	0.00248123	0.0237148	NA
hypoxia v. control	XM_020775094.1	0.00249193	0.023798	NA
hypoxia v. control	XM_020775363.1	0.0024933	0.023798	NA
hypoxia v. control	XM_020773871.1	0.00250721	0.0239147	NA
hypoxia v. control	XM_020754099.1	0.00252567	0.0240746	NA
hypoxia v. control	XM_020748646.1	0.0025284	0.0240844	NA
hypoxia v. control	XM_020746041.1	0.00255285	0.0242747	NA
hypoxia v. control	XM_020747887.1	0.00255052	0.0242747	NA
hypoxia v. control	XM_020775987.1	0.00255352	0.0242747	NA
hypoxia v. control	XM_020745032.1	0.00256561	0.0243733	NA
hypoxia v. control	XM_020762491.1	0.00256806	0.0243802	NA
hypoxia v. control	XM_020775149.1	0.00258443	0.0245192	NA
hypoxia v. control	XM_020753759.1	0.00259301	0.0245841	NA
hypoxia v. control	XM_020744949.1	0.00259906	0.0246086	NA
hypoxia v. control	XM_020763129.1	0.00259873	0.0246086	NA
hypoxia v. control	XM_020765131.1	0.00260114	0.0246118	TIMM23
hypoxia v. control	XM_020770410.1	0.00261542	0.0247302	NA
hypoxia v. control	XM_020771421.1	0.00261714	0.0247302	NA
	XM_020750966.1	0.0026211	0.0247511	MAP3K3
	XM_020749782.1	0.00262871	0.02479	NA
	XM_020768545.1	0.00262772	0.02479	NA
	XM_020751206.1	0.00263406	0.0248239	PDZD7
	XM_020756616.1	0.00264602	0.0249201	NA
	XM_020763502.1	0.0026482	0.024924	NA
	XM_020761921.1	0.00267875	0.0251948	NA
	XM_020771189.1	0.00268449	0.025232	NA
	XM_020760127.1	0.00269401	0.0253048	NUP214
	XM_020768906.1	0.00269845	0.0253297	NA
	XM_020768362.1	0.00270441	0.0253688	PSMA7
	XM_020745591.1	0.00270699	0.0253762	NA
	XM_020754747.1	0.00271725	0.0254556	NA
	XM_020749205.1	0.00272189	0.0254823	FAM183A
	XM_020762832.1	0.00272992	0.0255385	NA
	XM_020775572.1	0.0027315	0.0255385	NA
	XM_020771935.1	0.00274687	0.0256652	NA
	XM_020759075.1	0.00275853	0.0257572	NA
	XM_020776603.1	0.00276423	0.0257934	NA
	XM_020752801.1	0.0027836	0.0259413	NA
	XM_020761302.1	0.00278374	0.0259413	NA
	XM_020768573.1	0.00278752	0.0259595	NA
	XM_020768688.1	0.00279344	0.0259975	NA
	XM_020749676.1	0.00281736	0.0261858	NA
	XM_020753852.1	0.00281579	0.0261858	CHMP1A
	XM_020754483.1	0.00281953	0.0261888	NA
	XM_020770727.1	0.0028364	0.0263281	NA
	XM_020759735.1	0.00283865	0.0263319	NA
	XM_020759213.1	0.00284535	0.0263767	DEF8
	XM_020768830.1	0.0028536	0.0264186	NA
	XM_020774225.1	0.00285183	0.0264186	NA
	XM_020769978.1	0.00286063	0.0264665	LRRC23
	XM_020747840.1	0.00288578	0.0266469	NA
	XM_020748694.1	0.00288367	0.0266469	NA
	XM_020760837.1	0.00288394	0.0266469	NA
	XM_020744929.1	0.00289079	0.0266758	NA
	XM_020761422.1	0.00289822	0.026727	NA
	XM_020776736.1	0.00290882	0.0268073	NA
	XM_020748900.1	0.00291878	0.0268816	PPP1R27
	XM_020775554.1	0.00292936	0.0269615	NA
	XM_020745199.1	0.00293181	0.0269659	NA
	XM_020746342.1	0.00293364	0.0269659	NA
	XM_020766469.1	0.00293661	0.0269757	NA
	XM_020746940.1	0.00293857	0.0269762	NA
	XM_020748372.1	0.00294447	0.0270129	NA
	XM_020757836.1	0.00295175	0.0270621	NA
	XM_020745038.1	0.00297413	0.027233	NA
	XM_020753536.1	0.00298222	0.027233	GHDC
	XM_020755882.1	0.00297427	0.027233	NA
	XM_020758091.1	0.00298467	0.027233	NA
	XM_020764809.1	0.00297887	0.027233	NA
	XM_020769935.1	0.00297918	0.027233	TMPRSS6
	XM_020770434.1	0.00298575	0.027233	NA
	XM_020776610.1	0.00298547	0.027233	enhC
	XM_020747635.1	0.00299347	0.0272683	Tl
	XM_020747866.1	0.00299187	0.0272683	NA
	XM_020749321.1	0.00301055	0.0274063	NA
	XM_020770272.1	0.00301273	0.0274085	NA
	XM_020773246.1	0.00302036	0.0274603	MALT1
	XM_020775281.1	0.0030329	0.0275566	dyf-11
	XM_020767338.1	0.00306549	0.0278348	NA
	XM_020755414.1	0.00307689	0.0279205	NA
	XM_020754749.1	0.00310404	0.0281489	HRH2
	XM_020754995.1	0.0031082	0.0281606	NA
	XM_020760101.1	0.00310992	0.0281606	NA
	XM_020767131.1	0.0031113	0.0281606	NA
	XM_020755677.1	0.00312443	0.0282369	NA
	XM_020770488.1	0.0031257	0.0282369	NA
	XM_020775890.1	0.00312498	0.0282369	NA
	XM_020759974.1	0.0031401	0.0283489	NA
	XM_020764339.1	0.00314465	0.0283719	TTC16
	XM_020747582.1	0.00316522	0.0285384	Tl
	XM_020761010.1	0.00317317	0.0285384	NA
	XM_020768047.1	0.00317073	0.0285384	NA
	XM_020776329.1	0.00317313	0.0285384	GNPDA1
	XM_020777062.1	0.00317302	0.0285384	NA
	XM_020745383.1	0.00317977	0.0285796	NA
	XM_020765967.1	0.00318732	0.0286293	NA
	XM_020745356.1	0.00319379	0.0286693	EPHB1
	XM_020763802.1	0.00320214	0.028726	NA
	XM_020760780.1	0.00321357	0.0288103	NA
	XM_020760705.1	0.00321667	0.0288199	NA
	XM_020764883.1	0.00322213	0.0288506	NA
	XM_020749932.1	0.00323428	0.0289229	NA
	XM_020773903.1	0.00323284	0.0289229	NA
	XM_020747789.1	0.00324901	0.0290363	NA
	XM_020746956.1	0.00325165	0.0290415	NA
	XM_020753492.1	0.00326607	0.0291519	NA
	XM_020774643.1	0.00326978	0.0291666	NA
	XM_020751222.1	0.00328861	0.0292978	NA
	XM_020774652.1	0.00328782	0.0292978	NA
	XM_020774443.1	0.00329585	0.0293438	NA
	XM_020746995.1	0.00329982	0.0293607	NA
	XM_020769759.1	0.00330632	0.0294001	NA
	XM_020748107.1	0.0033116	0.0294135	NA
	XM_020750558.1	0.00331197	0.0294135	NA
	XM_020758046.1	0.00332614	0.0294839	NA
	XM_020766870.1	0.00332493	0.0294839	NA
	XM_020767891.1	0.00332401	0.0294839	NA
	XM_020775348.1	0.00334671	0.0296476	NA
	XM_020747246.1	0.0033552	0.0297044	NA
	XM_020745373.1	0.0033603	0.0297309	NA
	XM_020776689.1	0.00336487	0.0297527	NA
	XM_020756012.1	0.00337399	0.0298148	NA
	XM_020753810.1	0.00341123	0.0301251	NA
	XM_020760660.1	0.0034209	0.0301917	COL2A1
	XM_020745002.1	0.00343255	0.0302568	NA
	XM_020768768.1	0.00343073	0.0302568	HELZ2
	XM_020750462.1	0.0034453	0.0302938	NA
	XM_020763440.1	0.00344502	0.0302938	NA
	XM_020770150.1	0.00343923	0.0302938	NA
	XM_020774737.1	0.00344342	0.0302938	NA
	XM_020756186.1	0.00344852	0.0303034	NA
	XM_020751791.1	0.00346152	0.0303847	NA
	XM_020755364.1	0.00346207	0.0303847	NA
	XM_020750392.1	0.00346533	0.0303932	NA
	XM_020777055.1	0.00346732	0.0303932	NA
	XM_020748112.1	0.00347381	0.0304099	NA
	XM_020756401.1	0.00347566	0.0304099	NA
	XM_020773925.1	0.00347139	0.0304099	NA
	XM_020751388.1	0.00347929	0.0304229	NA
	XM_020758407.1	0.00348795	0.0304798	NA
	XM_020758965.1	0.00349069	0.0304849	NA
	XM_020770902.1	0.00349663	0.030518	NA
	XM_020745207.1	0.00350553	0.030568	NA
	XM_020761130.1	0.00350667	0.030568	NA
	XM_020757301.1	0.00351418	0.0306146	NA
	XM_020766880.1	0.00351703	0.0306206	NA
	XM_020760026.1	0.00354064	0.0307884	LRRC34
	XM_020760584.1	0.00354025	0.0307884	NA
	XM_020751134.1	0.0035555	0.0308797	NA
	XM_020776352.1	0.00355431	0.0308797	NA
	XM_020758833.1	0.00356318	0.0309111	NA
	XM_020774163.1	0.00356348	0.0309111	NA
	XM_020748568.1	0.00357325	0.030958	NA
	XM_020762957.1	0.00357146	0.030958	NA
	XM_020756474.1	0.0035866	0.0310546	NA
	XM_020768994.1	0.00362131	0.0313361	NA
	XM_020765626.1	0.00363577	0.0314228	NA
	XM_020772563.1	0.00363504	0.0314228	NA
	XM_020757703.1	0.00364438	0.0314664	BICC1
	XM_020760670.1	0.00364526	0.0314664	NA
	XM_020758947.1	0.00364882	0.031478	NA
	XM_020760617.1	0.00365376	0.0315014	MMAB
	XM_020762161.1	0.00366576	0.0315857	NA
	XM_020750574.1	0.0036693	0.031597	MRPL21
	XM_020751072.1	0.00367685	0.0316428	NA
	XM_020750872.1	0.00370659	0.03186	NA
	XM_020756192.1	0.00370538	0.03186	NA
	XM_020758762.1	0.00371165	0.0318842	NA
	XM_020744898.1	0.0037244	0.0319744	NA
	XM_020754363.1	0.00372738	0.0319805	NA
	XM_020745518.1	0.00373014	0.0319849	UNC5C
	XM_020754203.1	0.00373297	0.0319898	NA
	XM_020751410.1	0.00373724	0.0320071	NA
	XM_020759400.1	0.00375494	0.0321392	NA
	XM_020775505.1	0.00375907	0.0321551	NA
	XM_020750104.1	0.0037628	0.0321676	NA
	XM_020747302.1	0.00376869	0.0321837	NA
	XM_020753671.1	0.00376923	0.0321837	LMTK2
	XM_020765395.1	0.00377344	0.0322003	NA
	XM_020757797.1	0.00377854	0.0322245	NA
	XM_020761573.1	0.00378544	0.0322639	NA
	XM_020752160.1	0.003807	0.0323892	NA
	XM_020752891.1	0.00380413	0.0323892	NA
	XM_020755910.1	0.00380506	0.0323892	NA
	XM_020747497.1	0.00381737	0.0324579	NA
	XM_020749006.1	0.00382093	0.0324687	NA
	XM_020760206.1	0.00382555	0.0324885	NA
	XM_020760939.1	0.00383055	0.0325115	NA
	XM_020746483.1	0.00383444	0.0325153	TWF1
	XM_020770044.1	0.00383558	0.0325153	DDX41
	XM_020753648.1	0.00383884	0.0325234	NA
	XM_020767585.1	0.00385365	0.0326294	NA
	XM_020747268.1	0.0038629	0.0326882	NA
	XM_020772731.1	0.00386644	0.0326987	NAE1
	XM_020769387.1	0.00386918	0.0327023	NA
	XM_020762715.1	0.00387992	0.0327151	NA
	XM_020765941.1	0.00387689	0.0327151	NA
	XM_020767934.1	0.00387943	0.0327151	NA
	XM_020772423.1	0.00387701	0.0327151	NA
	XM_020745334.1	0.00388334	0.0327244	NA
	XM_020765208.1	0.00390391	0.032872	NA
	XM_020769986.1	0.0039055	0.032872	NA
	XM_020766246.1	0.00391892	0.0329654	NA
	XM_020746216.1	0.00393066	0.0330446	NA
	XM_020750394.1	0.00393623	0.0330718	NA
	XM_020765963.1	0.00395333	0.0331958	TOMM40L
	XM_020756612.1	0.00396708	0.0332718	MCOLN2
	XM_020764434.1	0.00396609	0.0332718	NOTUM
	XM_020745551.1	0.00399177	0.0334418	COL6A5
	XM_020747915.1	0.00400151	0.0334418	NA
	XM_020750493.1	0.00399923	0.0334418	NA
	XM_020752611.1	0.0039992	0.0334418	NA
	XM_020772309.1	0.00399769	0.0334418	NA
	XM_020774602.1	0.00399339	0.0334418	CDC27
	XM_020770825.1	0.00403637	0.0337133	MGLL
	XM_020770210.1	0.00407399	0.0340075	NA
	XM_020775714.1	0.00407877	0.0340274	NA
	XM_020754468.1	0.00409765	0.0341647	NA
	XM_020776694.1	0.00410381	0.034196	NA
	XM_020762655.1	0.00413272	0.0344166	NA
	XM_020775867.1	0.00414048	0.0344611	NA
	XM_020754435.1	0.00414465	0.0344755	NA
	XM_020773065.1	0.00415012	0.0345008	NA
	XM_020762162.1	0.00417729	0.0347063	NA
	XM_020764532.1	0.0041883	0.0347773	NA
	XM_020751832.1	0.00420868	0.0349261	NA
	XM_020760449.1	0.00422623	0.0350512	CEP152
	XM_020759235.1	0.00425639	0.0352808	NA
	XM_020776703.1	0.00426162	0.0353035	NA
	XM_020758492.1	0.00428534	0.0354792	NA
	XM_020764944.1	0.00429624	0.0355487	NA
	XM_020755034.1	0.00430467	0.0355977	NA
	XM_020760227.1	0.00433668	0.0358318	NA
	XM_020770346.1	0.00433804	0.0358318	NA
	XM_020775615.1	0.0043746	0.0361127	NA
	XM_020757215.1	0.00438904	0.0362109	NA
	XM_020753412.1	0.00439736	0.0362373	NA
	XM_020758915.1	0.00439509	0.0362373	NA
	XM_020770948.1	0.00440081	0.0362446	NA
	XM_020748006.1	0.00440749	0.0362575	NA
	XM_020756233.1	0.00440575	0.0362575	NA
	XM_020748001.1	0.0044146	0.036295	ALS2CR12
	XM_020769003.1	0.00441756	0.0362983	NA
	XM_020775760.1	0.00442296	0.0363215	NOC4L
	XM_020775186.1	0.00443995	0.0364198	NA
	XM_020776109.1	0.00444006	0.0364198	NA
	XM_020774252.1	0.00444305	0.0364233	NA
	XM_020746755.1	0.00445932	0.0365355	NA
	XM_020750020.1	0.00446399	0.0365526	NA
	XM_020766617.1	0.00448703	0.03672	NA
	XM_020767738.1	0.0044906	0.0367281	NA
	XM_020749057.1	0.00449762	0.0367643	NA
	XM_020750127.1	0.00451887	0.0369133	CARS
	XM_020765183.1	0.00452106	0.0369133	NA
	XM_020776708.1	0.00454177	0.037061	NA
	XM_020769885.1	0.00455611	0.0371567	NA
	XM_020747690.1	0.00456716	0.0371752	NA
	XM_020748121.1	0.00456394	0.0371752	NA
	XM_020767761.1	0.00456887	0.0371752	NA
	XM_020768052.1	0.0045657	0.0371752	NA
	XM_020766502.1	0.00457983	0.0372338	NA
	XM_020768742.1	0.00458133	0.0372338	NA
	XM_020764765.1	0.00460911	0.0374381	NA
	XM_020748566.1	0.00461561	0.0374695	NA
	XM_020762695.1	0.00464124	0.0376559	NA
	XM_020768859.1	0.00464886	0.0376962	CACUL1
	XM_020764058.1	0.00466026	0.037767	NA
	XM_020760492.1	0.00469061	0.0379913	NA
	XM_020755169.1	0.00471406	0.0381376	NA
	XM_020771117.1	0.00471314	0.0381376	NA
	XM_020761011.1	0.00473737	0.0382825	NA
	XM_020764142.1	0.00473615	0.0382825	NA
	XM_020762841.1	0.00474385	0.038313	NA
	XM_020755179.1	0.00477308	0.0385271	NA
	XM_020776572.1	0.00477674	0.0385347	NA
	XM_020772379.1	0.00479234	0.0386377	NA
	XM_020776446.1	0.00479496	0.0386377	NA
	XM_020765877.1	0.00480845	0.0387244	GPR133
	XM_020745362.1	0.004812	0.038731	NA
	XM_020763396.1	0.00483987	0.0389112	NA
	XM_020764182.1	0.00483802	0.0389112	NA
	XM_020751266.1	0.00484501	0.0389304	NA
	XM_020760615.1	0.00485135	0.0389592	NA
	XM_020760459.1	0.0048893	0.0392418	PRMT3
	XM_020757223.1	0.00490733	0.0393642	WDSUB1
	XM_020756604.1	0.00492758	0.0394962	FKBP15
	XM_020777090.1	0.00492937	0.0394962	NA
	XM_020750846.1	0.00494618	0.0395986	NA
	XM_020767228.1	0.00494774	0.0395986	NA
	XM_020760773.1	0.00495679	0.039637	NA
	XM_020766587.1	0.00495812	0.039637	NA
	XM_020765440.1	0.00496193	0.0396451	NA
	XM_020776547.1	0.00498119	0.0397766	NA
	XM_020772468.1	0.00499625	0.0398743	NA
	XM_020746298.1	0.00500281	0.0399043	NA
	XM_020770428.1	0.00501644	0.0399904	WDR43
	XM_020776321.1	0.00504723	0.0402133	NA
	XM_020770054.1	0.00505932	0.040287	NA
	XM_020764146.1	0.00507009	0.04035	NA
	XM_020753459.1	0.005099	0.0405119	NA
	XM_020760770.1	0.00509829	0.0405119	NA
	XM_020762926.1	0.00509563	0.0405119	NA
	XM_020747634.1	0.0051111	0.0405853	NA
	XM_020752315.1	0.00514091	0.0407763	NA
	XM_020758556.1	0.0051404	0.0407763	NA
	XM_020757536.1	0.00516703	0.0409331	NA
	XM_020764298.1	0.00516926	0.0409331	NA
	XM_020772639.1	0.00517074	0.0409331	NA
	XM_020773531.1	0.00517223	0.0409331	NA
	XM_020764415.1	0.00518898	0.0410427	UTP11L
	XM_020748086.1	0.0052019	0.0411061	NA
	XM_020751813.1	0.00520279	0.0411061	NA
	XM_020767023.1	0.00521139	0.0411511	NA
	XM_020751332.1	0.00521927	0.0411675	NA
	XM_020775162.1	0.00521746	0.0411675	NA
	XM_020772326.1	0.0052275	0.0412094	NA
	XM_020754159.1	0.00523197	0.0412169	SMAD5
	XM_020777045.1	0.00523426	0.0412169	WDR64
	XM_020749746.1	0.0052409	0.0412462	NA
	XM_020744851.1	0.00524823	0.041281	NA
	XM_020772446.1	0.00529332	0.0416126	NA
	XM_020768380.1	0.00532092	0.0418064	NA
	XM_020771038.1	0.00533485	0.0418926	NA
	XM_020772496.1	0.00534594	0.0419565	NA
	XM_020753768.1	0.00538561	0.0422211	NA
	XM_020754607.1	0.00538326	0.0422211	NA
	XM_020761409.1	0.00542293	0.0424901	METAP1D
	XM_020748915.1	0.00542927	0.0425018	SRA1
	XM_020751259.1	0.00543119	0.0425018	FGFRL1
	XM_020764363.1	0.00543342	0.0425018	NA
	XM_020771693.1	0.00547281	0.0427864	NA
	XM_020764277.1	0.00548174	0.0428325	NA
	XM_020745943.1	0.00549297	0.0428966	NA
	XM_020770420.1	0.00550134	0.0429383	RAB3GAP1
	XM_020755073.1	0.00552332	0.0430749	NA
	XM_020763007.1	0.00552492	0.0430749	NA
	XM_020759324.1	0.00553063	0.0430957	NA
	XM_020754851.1	0.0055476	0.0432042	TOPORS
	XM_020755188.1	0.00558695	0.0434868	NA
	XM_020764689.1	0.00560311	0.0435886	NA
	XM_020751865.1	0.00560716	0.0435962	NA
	XM_020756118.1	0.00562264	0.0436926	NA
	XM_020751188.1	0.00565389	0.0439114	NA
	XM_020747808.1	0.00566228	0.0439284	NA
	XM_020759285.1	0.00566108	0.0439284	NA
	XM_020760453.1	0.00566938	0.0439422	NA
	XM_020770568.1	0.00567026	0.0439422	NA
	XM_020748997.1	0.00567893	0.0439693	NA
	XM_020773190.1	0.00567997	0.0439693	NA
	XM_020770016.1	0.00568478	0.0439825	NA
	XM_020748011.1	0.00569527	0.044006	NA
	XM_020756538.1	0.00569443	0.044006	NA
	XM_020769049.1	0.00569712	0.044006	PTCH1
	XM_020772473.1	0.0057202	0.0441602	INTS9
	XM_020761531.1	0.00572401	0.0441655	NA
	XM_020755617.1	0.00574108	0.0442731	NA
	XM_020758165.1	0.00576604	0.0444415	NA
	XM_020759396.1	0.0058139	0.0447617	NAT8L
	XM_020762683.1	0.00581355	0.0447617	NA
	XM_020749703.1	0.00582892	0.0448043	NA
	XM_020752690.1	0.00582663	0.0448043	NA
	XM_020775064.1	0.00582839	0.0448043	NA
	XM_020764243.1	0.00586275	0.0450399	NA
	XM_020757732.1	0.00586893	0.0450457	NA
	XM_020758252.1	0.00587756	0.0450457	PLXDC2
	XM_020759293.1	0.00587515	0.0450457	NA
	XM_020764827.1	0.00588258	0.0450457	NA
	XM_020770033.1	0.00587933	0.0450457	NA
	XM_020773300.1	0.0058815	0.0450457	NA
	XM_020757510.1	0.00589515	0.0451176	ADAMTS9
	XM_020746764.1	0.00590971	0.0452046	NA
	XM_020748972.1	0.00592107	0.0452671	HELZ2
	XM_020744960.1	0.0059462	0.0454188	NA
	XM_020751154.1	0.00594732	0.0454188	NA
	XM_020755757.1	0.00595588	0.0454498	NA
	XM_020766282.1	0.00595779	0.0454498	ADPRM
	XM_020753273.1	0.00596859	0.0455077	NA
	XM_020751045.1	0.00598207	0.045586	NA
	XM_020753693.1	0.00598838	0.0456095	NA
	XM_020758585.1	0.00601949	0.0458218	NA
	XM_020759806.1	0.00602702	0.0458545	NA
	XM_020744770.1	0.0060355	0.0458944	NA
	XM_020771796.1	0.00606192	0.0460706	AP4S1
	XM_020756990.1	0.00606703	0.0460847	AKTIP
	XM_020747346.1	0.00607567	0.0461093	NA
	XM_020753765.1	0.00607678	0.0461093	NA
	XM_020755800.1	0.00611217	0.0463531	NA
	XM_020758759.1	0.0061233	0.0464127	NA
	XM_020763063.1	0.00613361	0.0464659	NA
	XM_020762794.1	0.00614195	0.0465043	NA
	XM_020755699.1	0.00614731	0.04652	PLA2G4A
	XM_020758673.1	0.00616675	0.0466422	NA
	XM_020760195.1	0.00617248	0.0466606	NA
	XM_020770326.1	0.00618534	0.046733	NA
	XM_020752681.1	0.00620453	0.0468133	DPP8
	XM_020762359.1	0.00620589	0.0468133	NA
	XM_020771063.1	0.00620455	0.0468133	NA
	XM_020767904.1	0.00622174	0.046908	ARPIN
	XM_020745947.1	0.00622566	0.0469126	NA
	XM_020756698.1	0.00626676	0.0471972	NA
	XM_020750443.1	0.00627398	0.0472265	NA
	XM_020774653.1	0.00631788	0.0475316	EPRS
	XM_020757022.1	0.0063697	0.0478961	NA
	XM_020757644.1	0.00638034	0.0478999	NA
	XM_020763251.1	0.00637972	0.0478999	NA
	XM_020774173.1	0.00637706	0.0478999	NA
	XM_020762010.1	0.00642025	0.048174	KCTD16
	XM_020745801.1	0.0064622	0.0484631	NA
	XM_020762877.1	0.00647643	0.0485304	NA
	XM_020763138.1	0.00647803	0.0485304	NA
	XM_020771554.1	0.00648372	0.0485474	NA
	XM_020773850.1	0.00649865	0.0486335	NA
	XM_020753270.1	0.00650609	0.0486635	NA
	XM_020764799.1	0.00651072	0.0486725	NA
	XM_020746453.1	0.00655356	0.0489669	XPC
	XM_020758258.1	0.00659802	0.0492731	NA
	XM_020770640.1	0.00660161	0.0492739	NA
	XM_020768161.1	0.00661151	0.0492983	NA
	XM_020775076.1	0.00661183	0.0492983	TMEM98
	XM_020772952.1	0.00662377	0.0493614	NA
	XM_020767869.1	0.00664106	0.0494642	NA
	XM_020748340.1	0.00667516	0.049666	OGT
	XM_020767143.1	0.00667356	0.049666	NA
	XM_020773645.1	0.00668071	0.0496812	NA
	XM_020759485.1	0.00671873	0.0499378	NA

## Sheet: S7 - Sym_Lab_hypoxia_DEGs
Durusdinium Differentially Expressed Genes with significant (padj<0.05) enrichment in comparisons between hypoxia and control in lab experiment with FGB Orbicella faveolata
R version 4.2.1 2022-06-23) -- "Funny-Looking Kid"		DESeq2_1.38.1
Pairwise Comparison	transcript	pval.s	padj.s	gene
hypoxia v. control	NA	NA	NA	NA	No DEGs

## Sheet: S8 - Host_Field_LME_GO
#Host GO terms with significant (padj<0.05) enrichment in comparisons between colony status (affected lesion (AL), affected healthy (AH), unaffected (U)), bank (east (E), west (W)), species (Orbicella franksi (FR), Orbicella faveolata (OF))												#GO terms with significant (padj<0.05) enrichment in comparisons between colony status in Orbicella faveolata											#GO terms with significant (padj<0.05) enrichment in comparisons between colony status in Orbicella franksi
Pairwise Comparison	GO hierarchy	delta.rank	pval	level	nseqs	term	name	p.adj				Orbicella faveolata	Pairwise Comparison	GO hierarchy	delta.rank	pval	level	nseqs	term	name	p.adj		Orbicella franksi	Pairwise Comparison	GO hierarchy	delta.rank	pval	level	nseqs	term	name	p.adj
AH v. U	BP	NA	NA	NA	NA	NA	NA	NA	No significant GO terms				AH v. U	BP	-277	1.6874e-05	2	94	GO:0022604	regulation of cell morphogenesis	0.0250965			AH v. U	BP	-652	2.01994e-09	5	32	GO:0002181	cytoplasmic translation	5.76087e-06
													AH v. U	BP	-508	1.75992e-05	2	27	GO:0061387;GO:0030516	regulation of extent of cell growth	0.0250965			AH v. U	BP	-258	1.22925e-06	2	141	GO:0016071	mRNA metabolic process	0.00175291
AH v. U	CC	-267	0.0002727	2	49	GO:0000793	condensed chromosome	0.0334528																AH v. U	BP	-553	2.93579e-06	4	27	GO:0000184	nuclear-transcribed mRNA catabolic process, nonsense-mediated decay	0.00279096
AH v. U	CC	-240	0.000472446	3	56	GO:0005840;GO:0044391	ribosome	0.0334528					AH v. U	CC	NA	NA	NA	NA	NA	NA	NA	No significant GO terms		AH v. U	BP	-437	7.3133e-06	3	40	GO:0006413	translational initiation	0.00521439
AH v. U	CC	-336	0.000480183	2	28	GO:0071013	catalytic step 2 spliceosome	0.0334528																AH v. U	BP	-276	1.23954e-05	3	98	GO:0006412;GO:0043043	peptide biosynthetic process	0.00707035
AH v. U	CC	-276	0.000415562	2	43	GO:0098798	mitochondrial protein complex	0.0334528					AH v. U	MF	NA	NA	NA	NA	NA	NA	NA	No significant GO terms		AH v. U	BP	-202	2.58073e-05	3	177	GO:0006259	DNA metabolic process	0.0122671
AH v. U	CC	-455	9.57734e-05	2	19	GO:0098800	inner mitochondrial membrane protein complex	0.0334528																AH v. U	BP	-418	7.38634e-05	2	34	GO:0006613;GO:0006614;GO:0045047;GO:0072599;GO:0070972	protein localization to endoplasmic reticulum	0.0286025
AH v. U	CC	-134	0.000304246	2	211	GO:1990904	ribonucleoprotein complex	0.0334528					AL v. AH	BP	739	1.35146e-05	3	13	GO:0097066	response to thyroid hormone	0.0385436			AH v. U	BP	244	8.02315e-05	2	102	GO:1901137	carbohydrate derivative biosynthetic process	0.0286025
AH v. U	CC	-751	0.00091983	3	5	GO:0005753;GO:0045259	mitochondrial proton-transporting ATP synthase complex	0.0450434																AH v. U	BP	205	0.000107496	3	143	GO:0007420;GO:0060322	head development	0.0306577
AH v. U	CC	-539	0.000787503	3	10	GO:0016469	proton-transporting two-sector ATPase complex	0.0450434					AL v. AH	CC	363	1.58922e-05	2	37	GO:0044455	mitochondrial membrane part	0.00520998			AH v. U	BP	197	0.000102527	2	157	GO:0022603	regulation of anatomical structure morphogenesis	0.0306577
AH v. U	CC	-375	0.000969834	2	20	GO:0022625	cytosolic large ribosomal subunit	0.0450434					AL v. AH	CC	492	2.49281e-05	5	19	GO:0098800	inner mitochondrial membrane protein complex	0.00520998			AH v. U	BP	-369	0.000150815	6	40	GO:0006612	protein targeting to membrane	0.0391022
AH v. U	CC	-296	0.00123933	2	31	GO:0015934	large ribosomal subunit	0.0487627					AL v. AH	CC	299	0.000130402	4	43	GO:0098798	mitochondrial protein complex	0.0181693			AH v. U	BP	173	0.000239597	2	183	GO:0006082;GO:0019752;GO:0043436	organic acid metabolic process	0.049724
AH v. U	CC	-282	0.00129983	2	34	GO:0022626	cytosolic ribosome	0.0487627					AL v. AH	CC	186	0.000476958	3	95	GO:0099512;GO:0099081;GO:0099080	supramolecular complex	0.0498421			AH v. U	BP	-314	0.000247802	4	52	GO:0006260	DNA replication	0.049724
		-661	0.00139989	3	6	GO:0033178	proton-transporting two-sector ATPase complex, catalytic domain	0.0487627																AH v. U	BP	-322	0.000230271	2	50	GO:0007088;GO:0051783	regulation of nuclear division	0.049724
													AL v. AH	MF	NA	NA	NA	NA	NA	NA	NA	No significant GO terms		AH v. U	BP	177	0.000261522	3	173	GO:0042493	response to drug	0.049724
AH v. U	MF	NA	NA	NA	NA	NA	NA	NA	No significant GO terms
													AL v. U	BP	282	7.80796e-06	3	98	GO:0006412;GO:0043043	peptide biosynthetic process	0.0222683			AH v. U	CC	-529	1.51965e-09	3	34	GO:0022626	cytosolic ribosome	6.35213e-07
AL v. AH	BP	307	1.14001e-06	3	98	GO:0006412;GO:0043043	peptide biosynthetic process	0.00325131					AL v. U	BP	460	2.36245e-05	4	32	GO:0002181	cytoplasmic translation	0.0336885			AH v. U	CC	-400	5.54198e-09	2	56	GO:0005840;GO:0044391	ribosome	9.7518e-07
AL v. AH	BP	482	9.40875e-06	2	32	GO:0002181	cytoplasmic translation	0.0134169					AL v. U	BP	-186	3.9741e-05	2	202	GO:0035556	intracellular signal transduction	0.0377804			AH v. U	CC	-215	6.9989e-09	2	211	GO:1990904	ribonucleoprotein complex	9.7518e-07
AL v. AH	BP	405	3.31523e-05	3	40	GO:0006413	translational initiation	0.0236376																AH v. U	CC	-414	1.62231e-08	2	49	GO:0000793	condensed chromosome	1.69531e-06
AL v. AH	BP	549	2.76289e-05	2	22	GO:1902600	proton transmembrane transport	0.0236376					AL v. U	CC	332	1.35546e-06	2	56	GO:0005840;GO:0044391	ribosome	0.000283291			AH v. U	CC	-584	2.83297e-07	4	20	GO:0022625	cytosolic large ribosomal subunit	2.36836e-05
AL v. AH	BP	559	7.16901e-05	2	19	GO:0006119	oxidative phosphorylation	0.040892					AL v. U	CC	435	6.87563e-07	2	34	GO:0022626	cytosolic ribosome	0.000283291			AH v. U	CC	-443	1.31729e-06	3	31	GO:0015934	large ribosomal subunit	9.17709e-05
AL v. AH	BP	760	8.74714e-05	3	10	GO:0033627	cell adhesion mediated by integrin	0.0415781					AL v. U	CC	-194	3.05632e-05	3	128	GO:0005929;GO:0044441	cilium	0.00425847			AH v. U	CC	-299	4.72465e-06	2	62	GO:0044445	cytosolic part	0.000282129
AL v. AH	BP	658	0.000109425	4	13	GO:0097066	response to thyroid hormone	0.044583					AL v. U	CC	434	0.00028899	2	18	GO:0015935	small ribosomal subunit	0.0190377			AH v. U	CC	198	6.24794e-06	2	145	GO:0044431;GO:0098791	Golgi apparatus part	0.000326455
													AL v. U	CC	527	0.000318813	3	12	GO:0022627	cytosolic small ribosomal subunit	0.0190377			AH v. U	CC	162	1.5998e-05	1	206	GO:0005576	extracellular region	0.00074302
AL v. AH	CC	336	1.02319e-06	2	56	GO:0005840;GO:0044391	ribosome	0.000213273					AL v. U	CC	612	0.000296278	3	9	GO:0030867	rough endoplasmic reticulum membrane	0.0190377			AH v. U	CC	-475	4.61299e-05	4	19	GO:0000777;GO:0000779	condensed chromosome, centromeric region	0.00192823
AL v. AH	CC	401	1.83806e-06	3	37	GO:0044455	mitochondrial membrane part	0.000213273					AL v. U	CC	-324	0.000272162	2	33	GO:0097730	non-motile cilium	0.0190377			AH v. U	CC	178	5.2965e-05	2	144	GO:0005887;GO:0031226	intrinsic component of plasma membrane	0.00201267
AL v. AH	CC	382	9.87238e-07	2	43	GO:0098798	mitochondrial protein complex	0.000213273					AL v. U	CC	-415	0.000380169	4	19	GO:0097731;GO:0097733	photoreceptor cell cilium	0.0198638			AH v. U	CC	-148	6.55096e-05	2	212	GO:0005694;GO:0044427	chromosome	0.00228192
AL v. AH	CC	554	2.04089e-06	2	19	GO:0098800	inner mitochondrial membrane protein complex	0.000213273					AL v. U	CC	230	0.000441845	2	62	GO:0044445	cytosolic part	0.0205212			AH v. U	CC	206	7.35661e-05	3	100	GO:0000139	Golgi membrane	0.00236543
AL v. AH	CC	384	1.19456e-05	2	34	GO:0022626	cytosolic ribosome	0.000998649					AL v. U	CC	-551	0.000595128	3	10	GO:0001750	photoreceptor outer segment	0.0248764			AH v. U	CC	-362	0.000172375	2	28	GO:0071013	catalytic step 2 spliceosome	0.00514664
AL v. AH	CC	362	7.88215e-05	2	31	GO:0015934	large ribosomal subunit	0.00549123					AL v. U	CC	-216	0.00115895	2	60	GO:0005667	transcription factor complex	0.0440399			AH v. U	CC	244	0.00018959	2	62	GO:0005938	cell cortex	0.00528323
AL v. AH	CC	543	0.000209828	5	12	GO:0005746;GO:0070469;GO:0098803	mitochondrial respirasome	0.0125297																AH v. U	CC	191	0.000303987	2	97	GO:0099568	cytoplasmic region	0.00794166
AL v. AH	CC	239	0.000251634	2	62	GO:0044445	cytosolic part	0.0131479					AL v. U	MF	240	1.14869e-05	1	94	GO:0005198	structural molecule activity	0.00558261			AH v. U	CC	-416	0.000357891	2	19	GO:0098800	inner mitochondrial membrane protein complex	0.00879992
AL v. AH	CC	409	0.000327252	5	20	GO:0022625	cytosolic large ribosomal subunit	0.0151991					AL v. U	MF	317	4.78984e-05	2	45	GO:0003735	structural constituent of ribosome	0.0116393			AH v. U	CC	-560	0.000479759	2	10	GO:0016469	proton-transporting two-sector ATPase complex	0.0111411
AL v. AH	CC	200	0.000366702	4	85	GO:0005743;GO:0019866	organelle inner membrane	0.0153281					AL v. U	MF	-199	0.000304774	2	92	GO:0044212;GO:0001067	regulatory region nucleic acid binding	0.0493733			AH v. U	CC	-206	0.00066321	4	73	GO:0098687	chromosomal region	0.0145906
AL v. AH	CC	148	0.000458063	2	158	GO:0098796	membrane protein complex	0.0174064																AH v. U	CC	-134	0.000782865	2	179	GO:0005730	nucleolus	0.0149746
AL v. AH	CC	538	0.000802509	2	10	GO:0016469	proton-transporting two-sector ATPase complex	0.027954																AH v. U	CC	-402	0.000788135	3	18	GO:0015935	small ribosomal subunit	0.0149746
AL v. AH	CC	562	0.000897411	5	9	GO:0030867	rough endoplasmic reticulum membrane	0.0288552																AH v. U	CC	-263	0.000754923	3	43	GO:0098798	mitochondrial protein complex	0.0149746
AL v. AH	CC	582	0.00117458	2	8	GO:0012507	ER to Golgi transport vesicle membrane	0.0312676																AH v. U	CC	-675	0.00110453	2	6	GO:0098556	cytoplasmic side of rough endoplasmic reticulum membrane	0.0200736
AL v. AH	CC	-265	0.00119684	4	39	GO:0031514	motile cilium	0.0312676																AH v. U	CC	-330	0.00119643	2	25	GO:0000794	condensed nuclear chromosome	0.0200986
AL v. AH	CC	266	0.00116763	2	39	GO:0043209	myelin sheath	0.0312676																AH v. U	CC	170	0.00120207	2	98	GO:0005615	extracellular space	0.0200986
AL v. AH	CC	148	0.00164333	2	124	GO:0005740;GO:0031966	mitochondrial envelope	0.0381618																AH v. U	CC	-664	0.00133531	3	6	GO:0033178	proton-transporting two-sector ATPase complex, catalytic domain	0.0214677
AL v. AH	CC	715	0.00159865	5	5	GO:0005753;GO:0045259	mitochondrial proton-transporting ATP synthase complex	0.0381618																AH v. U	CC	-722	0.00143218	3	5	GO:0005753;GO:0045259	mitochondrial proton-transporting ATP synthase complex	0.0221723
AL v. AH	CC	-145	0.001754	2	128	GO:0005929;GO:0044441	cilium	0.038588																AH v. U	CC	227	0.00158223	2	51	GO:0005802	trans-Golgi network	0.0236204
																								AH v. U	CC	116	0.00210614	2	203	GO:0044433	cytoplasmic vesicle part	0.0303574
AL v. AH	MF	316	4.90179e-05	2	45	GO:0003735	structural constituent of ribosome	0.0238227																AH v. U	CC	137	0.00237593	1	137	GO:0044421	extracellular region part	0.0331046
AL v. AH	MF	207	0.000156287	1	94	GO:0005198	structural molecule activity	0.0357312																AH v. U	CC	-443	0.00250969	4	12	GO:0022627	cytosolic small ribosomal subunit	0.0338404
AL v. AH	MF	154	0.000294084	1	163	GO:0005215	transporter activity	0.0357312																AH v. U	CC	-563	0.00330929	2	7	GO:0042788	polysomal ribosome	0.0406848
AL v. AH	MF	425	0.000247697	6	20	GO:0015078	proton transmembrane transporter activity	0.0357312																AH v. U	CC	-236	0.00316701	2	41	GO:0000775;GO:0000776	chromosome, centromeric region	0.0406848
																								AH v. U	CC	-564	0.00322634	3	7	GO:0000780	condensed nuclear chromosome, centromeric region	0.0406848
AL v. U	BP	284	8.75539e-06	3	96	GO:0051186	cofactor metabolic process	0.0249704																AH v. U	CC	-109	0.0037025	2	207	GO:0044451	nucleoplasm part	0.0442184
																								AH v. U	CC	-319	0.00405811	2	21	GO:0005844	polysome	0.0471191
AL v. U	CC	-449	1.05022e-05	2	25	GO:0000794	condensed nuclear chromosome	0.00438994																AH v. U	CC	373	0.00442482	2	15	GO:0044304	main axon	0.0499885
AL v. U	CC	-297	5.09015e-05	2	49	GO:0000793	condensed chromosome	0.0106384
																								AH v. U	MF	-466	2.19447e-09	2	45	GO:0003735	structural constituent of ribosome	1.06651e-06
AL v. U	MF	NA	NA	NA	NA	NA	NA	NA	No significant GO terms															AH v. U	MF	-243	8.40331e-06	1	94	GO:0005198	structural molecule activity	0.00204201
bank, W v. E	BP	370	1.19898e-14	2	177	GO:0006259	DNA metabolic process	3.41948e-11																AL v. AH	BP	297	2.61966e-06	2	98	GO:0006412;GO:0043043	peptide biosynthetic process	0.00747126
bank, W v. E	BP	410	3.23778e-12	5	114	GO:0006281	DNA repair	3.07805e-09																AL v. AH	BP	481	9.54685e-06	3	32	GO:0002181	cytoplasmic translation	0.0136138
bank, W v. E	BP	-340	2.25351e-12	2	173	GO:0046903;GO:0032940	secretion	3.07805e-09																AL v. AH	BP	395	5.00477e-05	2	40	GO:0006413	translational initiation	0.0475787
bank, W v. E	BP	-373	5.858e-12	5	136	GO:0006897;GO:0098657	import into cell	4.17675e-09
bank, W v. E	BP	-324	1.18418e-10	2	160	GO:0006955	immune response	6.75456e-08																AL v. AH	CC	300	1.23648e-05	3	56	GO:0005840;GO:0044391	ribosome	0.00258424
bank, W v. E	BP	517	1.19388e-09	3	53	GO:0071824	protein-DNA complex subunit organization	5.67489e-07																AL v. AH	CC	384	1.13957e-05	2	34	GO:0022626	cytosolic ribosome	0.00258424
bank, W v. E	BP	301	1.44848e-09	2	164	GO:0006974	cellular response to DNA damage stimulus	5.90152e-07																AL v. AH	CC	384	2.83005e-05	3	31	GO:0015934	large ribosomal subunit	0.00394321
bank, W v. E	BP	340	6.2589e-09	2	115	GO:0034660	ncRNA metabolic process	2.2313e-06																AL v. AH	CC	255	9.54301e-05	4	62	GO:0044445	cytosolic part	0.00997245
bank, W v. E	BP	269	9.86852e-09	2	186	GO:0006396	RNA processing	3.12722e-06																AL v. AH	CC	298	0.000133694	4	43	GO:0098798	mitochondrial protein complex	0.0111768
bank, W v. E	BP	-300	2.08357e-08	3	139	GO:0051050	positive regulation of transport	5.94234e-06																AL v. AH	CC	417	0.000243298	2	20	GO:0022625	cytosolic large ribosomal subunit	0.0167904
bank, W v. E	BP	568	3.17663e-08	2	36	GO:0065004	protein-DNA complex assembly	8.23613e-06																AL v. AH	CC	305	0.000281178	2	37	GO:0044455	mitochondrial membrane part	0.0167904
bank, W v. E	BP	308	3.75579e-08	2	127	GO:0006325	chromatin organization	8.60833e-06																AL v. AH	CC	410	0.000437466	2	19	GO:0098800	inner mitochondrial membrane protein complex	0.0228576
bank, W v. E	BP	-372	3.92385e-08	3	85	GO:0016050	vesicle organization	8.60833e-06
bank, W v. E	BP	-432	5.27522e-08	2	61	GO:0007186	G protein-coupled receptor signaling pathway	1.05366e-05																AL v. AH	MF	329	2.32451e-05	2	45	GO:0003735	structural constituent of ribosome	0.00659152
bank, W v. E	BP	-454	5.54168e-08	3	55	GO:0050878	regulation of body fluid levels	1.05366e-05																AL v. AH	MF	229	2.71256e-05	1	94	GO:0005198	structural molecule activity	0.00659152
bank, W v. E	BP	702	8.44572e-08	3	22	GO:0006333;GO:0031497	chromatin assembly or disassembly	1.50545e-05																AL v. AH	MF	459	7.57752e-05	3	20	GO:0140101	catalytic activity, acting on a tRNA	0.0122756
bank, W v. E	BP	-288	9.5927e-08	2	137	GO:0001775;GO:0045321	cell activation	1.51991e-05
bank, W v. E	BP	-315	9.26222e-08	2	113	GO:0006887;GO:0045055	exocytosis	1.51991e-05																AL v. U	BP	282	7.80796e-06	3	98	GO:0006412;GO:0043043	peptide biosynthetic process	0.0222683
bank, W v. E	BP	608	1.01844e-07	4	29	GO:0034728	nucleosome organization	1.52874e-05																AL v. U	BP	460	2.36245e-05	4	32	GO:0002181	cytoplasmic translation	0.0336885
bank, W v. E	BP	440	1.76101e-07	2	54	GO:0071103	DNA conformation change	2.51119e-05																AL v. U	BP	-186	3.9741e-05	2	202	GO:0035556	intracellular signal transduction	0.0377804
bank, W v. E	BP	-273	2.77261e-07	2	142	GO:1901701	cellular response to oxygen-containing compound	3.76547e-05
bank, W v. E	BP	-225	3.92311e-07	2	211	GO:0009719;GO:0071495	response to endogenous stimulus	5.08577e-05																AL v. U	CC	-420	1.00253e-08	5	49	GO:0000793	condensed chromosome	4.19057e-06
bank, W v. E	BP	-248	4.98931e-07	2	166	GO:0040012	regulation of locomotion	6.18675e-05																AL v. U	CC	-482	2.20096e-06	5	25	GO:0000794	condensed nuclear chromosome	0.00046
bank, W v. E	BP	-464	6.23436e-07	2	44	GO:0006909	phagocytosis	7.37237e-05																AL v. U	CC	-146	7.74996e-05	2	212	GO:0005694;GO:0044427	chromosome	0.0107983
bank, W v. E	BP	-225	6.52051e-07	2	202	GO:0035556	intracellular signal transduction	7.37237e-05																AL v. U	CC	131	0.000496991	1	206	GO:0005576	extracellular region	0.0357006
bank, W v. E	BP	-382	6.72095e-07	4	65	GO:0044057	regulation of system process	7.37237e-05																AL v. U	CC	187	0.000385059	2	98	GO:0005615	extracellular space	0.0357006
bank, W v. E	BP	813	7.01185e-07	4	14	GO:0006334	nucleosome assembly	7.40659e-05																AL v. U	CC	450	0.000597856	3	15	GO:0044304	main axon	0.0357006
bank, W v. E	BP	-269	8.53023e-07	2	133	GO:0002252	immune effector process	8.68865e-05																AL v. U	CC	-403	0.000553763	5	19	GO:0000777;GO:0000779	condensed chromosome, centromeric region	0.0357006
bank, W v. E	BP	-338	1.21601e-06	4	80	GO:0032870	cellular response to hormone stimulus	0.000115602																AL v. U	CC	148	0.000779042	3	144	GO:0005887;GO:0031226	intrinsic component of plasma membrane	0.040705
bank, W v. E	BP	338	1.18772e-06	3	80	GO:0034470	ncRNA processing	0.000115602																AL v. U	CC	166	0.00139507	2	100	GO:0000139	Golgi membrane	0.0440809
bank, W v. E	BP	-215	1.45237e-06	2	207	GO:0000902;GO:0032989	cellular component morphogenesis	0.000133618																AL v. U	CC	-534	0.0015948	5	9	GO:0000803	sex chromosome	0.0440809
bank, W v. E	BP	-345	1.79612e-06	3	74	GO:0001505	regulation of neurotransmitter levels	0.000155228																AL v. U	CC	596	0.00186142	2	7	GO:0005719	nuclear euchromatin	0.0440809
bank, W v. E	BP	-298	1.75552e-06	2	101	GO:0002263;GO:0002274;GO:0002275;GO:0002366;GO:0002283;GO:0042119;GO:0036230;GO:0002443;GO:0002444;GO:0002446;GO:0043299;GO:0043312	cell activation involved in immune response	0.000155228																AL v. U	CC	367	0.00167075	2	19	GO:0030666	endocytic vesicle membrane	0.0440809
bank, W v. E	BP	470	1.90631e-06	6	39	GO:0006323	DNA packaging	0.000155337																AL v. U	CC	674	0.00111567	2	6	GO:0030673	axolemma	0.0440809
bank, W v. E	BP	-356	1.88319e-06	5	69	GO:0050804;GO:0099177	modulation of chemical synaptic transmission	0.000155337																AL v. U	CC	-438	0.00187229	2	13	GO:0032040	small-subunit processome	0.0440809
bank, W v. E	BP	-325	2.05593e-06	2	83	GO:0045927;GO:0048639	positive regulation of growth	0.000162876																AL v. U	CC	145	0.00125129	1	137	GO:0044421	extracellular region part	0.0440809
bank, W v. E	BP	395	2.2423e-06	3	55	GO:0006310	DNA recombination	0.000163975																AL v. U	CC	-116	0.00189822	2	207	GO:0044451	nucleoplasm part	0.0440809
bank, W v. E	BP	-229	2.20233e-06	3	174	GO:0040008	regulation of growth	0.000163975																AL v. U	CC	410	0.00175924	2	15	GO:0098802	plasma membrane receptor complex	0.0440809
bank, W v. E	BP	315	2.20889e-06	2	88	GO:1903046;GO:0051321	meiotic cell cycle	0.000163975																AL v. U	CC	-602	0.00166621	5	7	GO:0000780	condensed nuclear chromosome, centromeric region	0.0440809
bank, W v. E	BP	-253	3.44859e-06	2	134	GO:0030855	epithelial cell differentiation	0.000241787																AL v. U	CC	-494	0.00208731	2	10	GO:0051233	spindle midzone	0.0459209
bank, W v. E	BP	-391	3.47591e-06	2	54	GO:0045087	innate immune response	0.000241787
bank, W v. E	BP	462	3.77496e-06	4	38	GO:0006338	chromatin remodeling	0.000244686																AL v. U	MF	NA	NA	NA	NA	NA	NA	NA	No significant GO terms
bank, W v. E	BP	-328	3.76608e-06	5	77	GO:0007268;GO:0098916;GO:0099537;GO:0099536	synaptic signaling	0.000244686
bank, W v. E	BP	-326	3.69811e-06	2	78	GO:0043434;GO:1901652	response to peptide	0.000244686
bank, W v. E	BP	-254	3.87026e-06	2	132	GO:0009725	response to hormone	0.000245289
bank, W v. E	BP	502	3.99033e-06	5	32	GO:0000723;GO:0032200	telomere maintenance	0.0002474
bank, W v. E	BP	501	4.22038e-06	6	32	GO:0007127	meiosis I	0.000254339
bank, W v. E	BP	-433	4.28061e-06	2	43	GO:0030307	positive regulation of cell growth	0.000254339
bank, W v. E	BP	-406	5.23661e-06	2	48	GO:0003013;GO:0008015	circulatory system process	0.000298696
bank, W v. E	BP	-374	5.13951e-06	2	57	GO:1901653	cellular response to peptide	0.000298696
bank, W v. E	BP	-226	5.50019e-06	2	163	GO:0006629;GO:0044255	lipid metabolic process	0.000303684
bank, W v. E	BP	-279	5.53701e-06	2	104	GO:0061061	muscle structure development	0.000303684
bank, W v. E	BP	349	5.65998e-06	2	65	GO:0140013	meiotic nuclear division	0.000304571
bank, W v. E	BP	-330	5.78025e-06	2	73	GO:0009617	response to bacterium	0.000305283
bank, W v. E	BP	356	6.3057e-06	4	62	GO:0042254	ribosome biogenesis	0.000326979
bank, W v. E	BP	-276	7.57615e-06	2	103	GO:0006873;GO:0006875;GO:0030003;GO:0055065	metal ion homeostasis	0.000385842
bank, W v. E	BP	383	7.91889e-06	5	52	GO:0006364;GO:0016072	rRNA metabolic process	0.000396222
bank, W v. E	BP	471	8.35749e-06	3	34	GO:0045132	meiotic chromosome segregation	0.000410958
bank, W v. E	BP	-202	8.55817e-06	4	200	GO:0051093;GO:0051241	negative regulation of multicellular organismal process	0.000413693
bank, W v. E	BP	-370	9.24201e-06	2	55	GO:0032956;GO:0032970	regulation of actin filament-based process	0.000439304
bank, W v. E	BP	270	1.02528e-05	2	105	GO:0000280;GO:0048285	organelle fission	0.000479361
bank, W v. E	BP	-237	1.04233e-05	2	138	GO:0030334;GO:2000145;GO:0051270	regulation of cellular component movement	0.000479472
bank, W v. E	BP	-267	1.23322e-05	2	105	GO:0060627	regulation of vesicle-mediated transport	0.000558278
bank, W v. E	BP	304	1.29368e-05	2	80	GO:0098813;GO:0007059	chromosome segregation	0.000576495
bank, W v. E	BP	-506	1.35267e-05	2	28	GO:0007596;GO:0007599;GO:0050817	hemostasis	0.000582806
bank, W v. E	BP	-244	1.35766e-05	3	126	GO:0090066	regulation of anatomical structure size	0.000582806
bank, W v. E	BP	-259	1.36914e-05	2	111	GO:1901699;GO:0071417	cellular response to nitrogen compound	0.000582806
bank, W v. E	BP	371	1.49542e-05	2	52	GO:0006260	DNA replication	0.000627198
bank, W v. E	BP	214	1.54262e-05	2	165	GO:0034622	cellular protein-containing complex assembly	0.000637617
bank, W v. E	BP	-248	1.5698e-05	5	120	GO:0050801;GO:0055082;GO:0055080;GO:0098771	ion homeostasis	0.00063958
bank, W v. E	BP	-213	1.84824e-05	2	163	GO:0000904;GO:0032990;GO:0048667;GO:0048812;GO:0120039;GO:0048858	cell morphogenesis involved in differentiation	0.00074242
bank, W v. E	BP	377	2.0016e-05	3	49	GO:0061982	meiosis I cell cycle process	0.000792858
bank, W v. E	BP	-255	2.08493e-05	2	110	GO:0007167;GO:0007169	enzyme linked receptor protein signaling pathway	0.000814551
bank, W v. E	BP	-440	2.36051e-05	3	35	GO:0007498	mesoderm development	0.000898836
bank, W v. E	BP	-281	2.3637e-05	4	88	GO:0060541	respiratory system development	0.000898836
bank, W v. E	BP	-340	2.45693e-05	3	59	GO:0032868;GO:0032869;GO:0071375	response to insulin	0.000921994
bank, W v. E	BP	-421	2.5463e-05	2	38	GO:0006898	receptor-mediated endocytosis	0.000943122
bank, W v. E	BP	-326	2.70247e-05	4	64	GO:0001667	ameboidal-type cell migration	0.000988134
bank, W v. E	BP	-341	2.79563e-05	2	58	GO:0016197	endosomal transport	0.00100926
bank, W v. E	BP	772	2.88724e-05	2	11	GO:0006336;GO:0034724	DNA replication-independent nucleosome organization	0.0010293
bank, W v. E	BP	-206	3.08093e-05	4	166	GO:0048878	chemical homeostasis	0.00108479
bank, W v. E	BP	-243	3.16011e-05	2	116	GO:0051046;GO:1903530	regulation of secretion	0.0010991
bank, W v. E	BP	-571	3.19876e-05	3	20	GO:0007187;GO:0007188	G protein-coupled receptor signaling pathway, coupled to cyclic nucleotide second messenger	0.00109914
bank, W v. E	BP	-735	3.24202e-05	3	12	GO:0030168	platelet activation	0.00110074
bank, W v. E	BP	-404	3.50317e-05	5	40	GO:0010631;GO:0090130;GO:0090132	tissue migration	0.00117542
bank, W v. E	BP	-186	4.31945e-05	2	199	GO:0002009;GO:0048729	tissue morphogenesis	0.00141054
bank, W v. E	BP	609	4.25914e-05	4	17	GO:0006626;GO:0072655	establishment of protein localization to mitochondrion	0.00141054
bank, W v. E	BP	-335	4.3523e-05	2	57	GO:0042692;GO:0051146	muscle cell differentiation	0.00141054
bank, W v. E	BP	-257	4.72484e-05	3	98	GO:0031346;GO:0010976;GO:0045666	positive regulation of cell projection organization	0.00151407
bank, W v. E	BP	-288	4.94458e-05	2	77	GO:0097435	supramolecular fiber organization	0.00156688
bank, W v. E	BP	-434	5.05782e-05	2	33	GO:0019932	second-messenger-mediated signaling	0.00158516
bank, W v. E	BP	875	5.24308e-05	2	8	GO:0034508	centromere complex assembly	0.00162536
bank, W v. E	BP	477	5.52251e-05	2	27	GO:0006289;GO:0006283	nucleotide-excision repair	0.00169357
bank, W v. E	BP	246	5.64171e-05	2	105	GO:0022613	ribonucleoprotein complex biogenesis	0.00171172
bank, W v. E	BP	-306	6.13915e-05	2	66	GO:0042060	wound healing	0.00182384
bank, W v. E	BP	-323	6.13457e-05	3	59	GO:0050808	synapse organization	0.00182384
bank, W v. E	BP	634	6.20455e-05	2	15	GO:0043486;GO:0043044	ATP-dependent chromatin remodeling	0.00182427
bank, W v. E	BP	-411	6.37161e-05	2	36	GO:0030258	lipid modification	0.00185427
bank, W v. E	BP	-473	6.50612e-05	4	27	GO:0048284;GO:0090174	organelle fusion	0.00187429
bank, W v. E	BP	-224	6.75823e-05	3	126	GO:0006952	defense response	0.00192745
bank, W v. E	BP	-510	6.95918e-05	6	23	GO:0002429;GO:0002768	immune response-regulating cell surface receptor signaling pathway	0.00195265
bank, W v. E	BP	358	6.98353e-05	2	47	GO:0006302	double-strand break repair	0.00195265
bank, W v. E	BP	-470	7.13834e-05	2	27	GO:0007391	dorsal closure	0.00195755
bank, W v. E	BP	-209	7.12268e-05	2	145	GO:0120035;GO:0031344	regulation of cell projection organization	0.00195755
bank, W v. E	BP	-188	7.26378e-05	2	182	GO:0060562;GO:0035239	tube morphogenesis	0.00197298
bank, W v. E	BP	-236	7.48777e-05	4	111	GO:0033993	response to lipid	0.00200594
bank, W v. E	BP	-183	7.52579e-05	2	193	GO:1901698;GO:0010243	response to nitrogen compound	0.00200594
bank, W v. E	BP	-517	7.78099e-05	5	22	GO:0007297;GO:0007298	ovarian follicle cell migration	0.00205476
bank, W v. E	BP	-270	7.88064e-05	3	83	GO:0040017	positive regulation of locomotion	0.00206198
bank, W v. E	BP	-280	8.05038e-05	2	77	GO:0001558	regulation of cell growth	0.00208724
bank, W v. E	BP	569	8.35345e-05	5	18	GO:0007131;GO:0035825	reciprocal meiotic recombination	0.00214631
bank, W v. E	BP	427	8.85889e-05	2	32	GO:2001251	negative regulation of chromosome organization	0.00225585
bank, W v. E	BP	-616	9.98241e-05	2	15	GO:0045746	negative regulation of Notch signaling pathway	0.00251946
bank, W v. E	BP	-207	0.000103056	2	141	GO:0007267	cell-cell signaling	0.00257821
bank, W v. E	BP	388	0.000104674	3	38	GO:0071897	DNA biosynthetic process	0.00259591
bank, W v. E	BP	-221	0.00010867	2	122	GO:0009607;GO:0051707;GO:0043207	response to biotic stimulus	0.00264894
bank, W v. E	BP	-415	0.000107936	4	33	GO:0042737	drug catabolic process	0.00264894
bank, W v. E	BP	-445	0.000128388	2	28	GO:0007528	neuromuscular junction development	0.00310307
bank, W v. E	BP	-372	0.000134844	5	40	GO:0001700	embryonic development via the syncytial blastoderm	0.00323172
bank, W v. E	BP	-222	0.000143745	2	116	GO:0010720;GO:0050769;GO:0051962	positive regulation of cell development	0.00341634
bank, W v. E	BP	-204	0.000148129	3	138	GO:0019725	cellular homeostasis	0.00349144
bank, W v. E	BP	-325	0.000151074	2	52	GO:0030707	ovarian follicle cell development	0.00353167
bank, W v. E	BP	-281	0.000156001	2	70	GO:0044282	small molecule catabolic process	0.0036172
bank, W v. E	BP	-191	0.00016267	4	157	GO:0022603	regulation of anatomical structure morphogenesis	0.0037414
bank, W v. E	BP	-213	0.000167926	2	124	GO:0048638	regulation of developmental growth	0.00383141
bank, W v. E	BP	-320	0.000170392	2	53	GO:0030100	regulation of endocytosis	0.00385681
bank, W v. E	BP	-529	0.000172204	3	19	GO:0051965;GO:0045887;GO:1904398	positive regulation of synapse assembly	0.00386714
bank, W v. E	BP	-313	0.000175095	2	55	GO:1903532;GO:0051047	positive regulation of secretion	0.00390134
bank, W v. E	BP	-353	0.000176682	2	43	GO:0007034;GO:0007041	vacuolar transport	0.00390618
bank, W v. E	BP	-245	0.000182218	3	91	GO:0032535	regulation of cellular component size	0.00399759
bank, W v. E	BP	-337	0.000184732	4	47	GO:0046395;GO:0016054	organic acid catabolic process	0.0040218
bank, W v. E	BP	-762	0.000188044	2	9	GO:0048010	vascular endothelial growth factor receptor signaling pathway	0.00406288
bank, W v. E	BP	-342	0.000200603	5	45	GO:0002253;GO:0002757;GO:0002764	activation of immune response	0.00430164
bank, W v. E	BP	-235	0.000209183	3	97	GO:0009611	response to wounding	0.00445216
bank, W v. E	BP	-221	0.00021744	2	110	GO:0030029;GO:0030036	actin filament-based process	0.00459362
bank, W v. E	BP	-176	0.000225411	2	178	GO:0009791	post-embryonic development	0.00472701
bank, W v. E	BP	369	0.000227882	3	38	GO:0006261	DNA-dependent DNA replication	0.00474394
bank, W v. E	BP	-603	0.00023212	3	14	GO:0008217	regulation of blood pressure	0.00479714
bank, W v. E	BP	-291	0.000243368	2	61	GO:0007424	open tracheal system development	0.0049226
bank, W v. E	BP	-460	0.000242647	2	24	GO:0009620;GO:0050832	response to fungus	0.0049226
bank, W v. E	BP	-427	0.000241274	2	28	GO:0042058;GO:1901184;GO:0042059;GO:1901185	regulation of ERBB signaling pathway	0.0049226
bank, W v. E	BP	562	0.000246096	2	16	GO:0051445	regulation of meiotic cell cycle	0.00494271
bank, W v. E	BP	396	0.000271556	2	32	GO:0000724;GO:0000725	double-strand break repair via homologous recombination	0.00531578
bank, W v. E	BP	-439	0.000268894	5	26	GO:0008277	regulation of G protein-coupled receptor signaling pathway	0.00531578
bank, W v. E	BP	-597	0.000268064	2	14	GO:0050851	antigen receptor-mediated signaling pathway	0.00531578
bank, W v. E	BP	-178	0.000272126	2	170	GO:0051674;GO:0016477;GO:0048870	localization of cell	0.00531578
bank, W v. E	BP	-304	0.000274781	2	55	GO:0051260	protein homooligomerization	0.00533112
bank, W v. E	BP	994	0.000278078	2	5	GO:0015985;GO:0015986	energy coupled proton transport, down electrochemical gradient	0.00535864
bank, W v. E	BP	-162	0.000280741	4	207	GO:0031175;GO:0048666	neuron development	0.0053632
bank, W v. E	BP	-268	0.000282076	3	71	GO:0071496;GO:0031669;GO:0031668	cellular response to external stimulus	0.0053632
bank, W v. E	BP	294	0.000295007	4	58	GO:0044772;GO:0044770	cell cycle phase transition	0.00557191
bank, W v. E	BP	-356	0.000308552	4	39	GO:0002237;GO:0032496	response to molecule of bacterial origin	0.0057802
bank, W v. E	BP	-901	0.000310088	4	6	GO:0045776	negative regulation of blood pressure	0.0057802
bank, W v. E	BP	-218	0.000317652	2	107	GO:0007409;GO:0061564	axon development	0.00587712
bank, W v. E	BP	-899	0.000319409	2	6	GO:1904263	positive regulation of TORC1 signaling	0.00587712
bank, W v. E	BP	-218	0.000325377	2	107	GO:0048569	post-embryonic animal organ development	0.00594856
bank, W v. E	BP	-493	0.000329103	2	20	GO:0006906	vesicle fusion	0.00597836
bank, W v. E	BP	-408	0.000350434	4	29	GO:0055002;GO:0055001	muscle cell development	0.00632556
bank, W v. E	BP	-547	0.000362378	2	16	GO:0002431;GO:0002433;GO:0038093;GO:0038094;GO:0038096	Fc receptor signaling pathway	0.00648079
bank, W v. E	BP	-312	0.000365851	2	50	GO:0043410	positive regulation of MAPK cascade	0.00648079
bank, W v. E	BP	-276	0.000364882	2	64	GO:0071396	cellular response to lipid	0.00648079
bank, W v. E	BP	172	0.000369482	2	174	GO:1903047;GO:0000278	mitotic cell cycle	0.00650472
bank, W v. E	BP	197	0.00038526	4	129	GO:0000226	microtubule cytoskeleton organization	0.00658228
bank, W v. E	BP	-212	0.000387481	2	110	GO:0002165;GO:0007560;GO:0048563;GO:0009886;GO:0007552;GO:0048707	instar larval or pupal development	0.00658228
bank, W v. E	BP	-218	0.000378697	2	104	GO:0010256	endomembrane system organization	0.00658228
bank, W v. E	BP	887	0.00038693	2	6	GO:0031055;GO:0034080;GO:0061641	chromatin remodeling at centromere	0.00658228
bank, W v. E	BP	320	0.000387736	2	47	GO:0043414;GO:0032259	methylation	0.00658228
bank, W v. E	BP	455	0.000386584	2	23	GO:0140053	mitochondrial gene expression	0.00658228
bank, W v. E	BP	475	0.000397429	2	21	GO:0070585	protein localization to mitochondrion	0.00670692
bank, W v. E	BP	-349	0.000414563	2	39	GO:0007264;GO:0007265	small GTPase mediated signal transduction	0.0069549
bank, W v. E	BP	-432	0.000436587	5	25	GO:0007040;GO:0080171	lytic vacuole organization	0.00728156
bank, W v. E	BP	-759	0.000453571	2	8	GO:0038095	Fc-epsilon receptor signaling pathway	0.00752084
bank, W v. E	BP	594	0.000473138	6	13	GO:0036297	interstrand cross-link repair	0.00779995
bank, W v. E	BP	187	0.000479539	5	139	GO:0007283;GO:0048232	male gamete generation	0.0078414
bank, W v. E	BP	-232	0.000481152	3	88	GO:0035107;GO:0048736	appendage development	0.0078414
bank, W v. E	BP	-302	0.000489589	2	51	GO:0007015	actin filament organization	0.00788874
bank, W v. E	BP	-571	0.000489254	3	14	GO:0019935	cyclic-nucleotide-mediated signaling	0.00788874
bank, W v. E	BP	-254	0.000522147	5	72	GO:0002065;GO:0002066	columnar/cuboidal epithelial cell differentiation	0.00836609
bank, W v. E	BP	-178	0.00052577	5	152	GO:0045597	positive regulation of cell differentiation	0.00837707
bank, W v. E	BP	241	0.000542719	3	80	GO:0051052	regulation of DNA metabolic process	0.00859908
bank, W v. E	BP	-269	0.000566608	2	63	GO:0030335;GO:2000147;GO:0051272	positive regulation of cellular component movement	0.00892799
bank, W v. E	BP	497	0.000584119	4	18	GO:0000731	DNA synthesis involved in DNA repair	0.00910332
bank, W v. E	BP	229	0.000582915	2	88	GO:0033044	regulation of chromosome organization	0.00910332
bank, W v. E	BP	-191	0.000595782	3	128	GO:1902533	positive regulation of intracellular signal transduction	0.00923463
bank, W v. E	BP	-270	0.000614774	2	62	GO:0006874;GO:0055074;GO:0072503;GO:0072507	divalent inorganic cation homeostasis	0.00947749
bank, W v. E	BP	-541	0.000638427	3	15	GO:0071260	cellular response to mechanical stimulus	0.00978922
bank, W v. E	BP	468	0.000650616	3	20	GO:0003341	cilium movement	0.00992201
bank, W v. E	BP	-696	0.000654045	4	9	GO:0030193;GO:0050818;GO:1900046	regulation of blood coagulation	0.00992201
bank, W v. E	BP	-255	0.000664499	2	69	GO:0001101	response to acid chemical	0.0100273
bank, W v. E	BP	-300	0.000668833	3	49	GO:0090287	regulation of cellular response to growth factor stimulus	0.0100395
bank, W v. E	BP	-217	0.000679448	3	96	GO:0002064	epithelial cell development	0.0100422
bank, W v. E	BP	418	0.000673815	3	25	GO:0031023;GO:0007098	microtubule organizing center organization	0.0100422
bank, W v. E	BP	-262	0.000679572	2	65	GO:0043269	regulation of ion transport	0.0100422
bank, W v. E	BP	-274	0.00069339	4	59	GO:0010038	response to metal ion	0.0101708
bank, W v. E	BP	-454	0.000695407	4	21	GO:0060326	cell chemotaxis	0.0101708
bank, W v. E	BP	357	0.000718743	2	34	GO:0006399	tRNA metabolic process	0.0104584
bank, W v. E	BP	217	0.000740908	2	94	GO:0000375;GO:0008380;GO:0000377;GO:0000398;GO:0006397	mRNA processing	0.0107262
bank, W v. E	BP	-729	0.000754992	3	8	GO:0050853	B cell receptor signaling pathway	0.0108749
bank, W v. E	BP	594	0.000780208	3	12	GO:0006296;GO:0033683	nucleotide-excision repair, DNA incision	0.0111817
bank, W v. E	BP	-149	0.000798936	5	210	GO:0060284;GO:0050767;GO:0051960	regulation of cell development	0.0113928
bank, W v. E	BP	-245	0.000827503	2	72	GO:0007411;GO:0097485	neuron projection guidance	0.0117415
bank, W v. E	BP	834	0.000844674	3	6	GO:0042407	cristae formation	0.0119258
bank, W v. E	BP	-352	0.00086413	4	34	GO:0043270	positive regulation of ion transport	0.0121404
bank, W v. E	BP	-213	0.000887877	2	95	GO:0051493	regulation of cytoskeleton organization	0.0124129
bank, W v. E	BP	-149	0.000917639	1	204	GO:0007610	behavior	0.0127664
bank, W v. E	BP	-244	0.000959132	2	71	GO:0006820;GO:0015711	anion transport	0.0132789
bank, W v. E	BP	-193	0.00097814	2	115	GO:0009991;GO:0031667	response to extracellular stimulus	0.0132911
bank, W v. E	BP	-763	0.000978658	2	7	GO:0032963	collagen metabolic process	0.0132911
bank, W v. E	BP	-252	0.000976018	2	66	GO:0050807;GO:0050803	regulation of synapse structure or activity	0.0132911
bank, W v. E	BP	-432	0.000974146	2	22	GO:0090257	regulation of muscle system process	0.0132911
bank, W v. E	BP	-190	0.00100062	3	119	GO:0006935;GO:0042330	taxis	0.0134611
bank, W v. E	BP	-146	0.000996683	2	211	GO:0044087	regulation of cellular component biogenesis	0.0134611
bank, W v. E	BP	-180	0.00106001	3	132	GO:0001934;GO:0042327;GO:0045937;GO:0010562	positive regulation of phosphorus metabolic process	0.0141932
bank, W v. E	BP	517	0.00109371	2	15	GO:0007129;GO:0045143	homologous chromosome segregation	0.014576
bank, W v. E	BP	-393	0.00110899	2	26	GO:0007204	positive regulation of cytosolic calcium ion concentration	0.0146428
bank, W v. E	BP	-815	0.00110847	4	6	GO:0060055	angiogenesis involved in wound healing	0.0146428
bank, W v. E	BP	576	0.00112542	3	12	GO:0045815	positive regulation of gene expression, epigenetic	0.0147912
bank, W v. E	BP	886	0.00119723	2	5	GO:0007141	male meiosis I	0.0156628
bank, W v. E	BP	661	0.00120323	2	9	GO:0006297;GO:0032201;GO:0042276	telomere maintenance via semi-conservative replication	0.0156695
bank, W v. E	BP	529	0.00123299	2	14	GO:0051304;GO:0051307	chromosome separation	0.0159841
bank, W v. E	BP	-250	0.00123933	2	64	GO:0007472;GO:0007476;GO:0035114;GO:0035120;GO:0048737	imaginal disc-derived appendage development	0.0159935
bank, W v. E	BP	-495	0.00124737	3	16	GO:0098869;GO:1990748	cellular oxidant detoxification	0.0160248
bank, W v. E	BP	-571	0.00125489	4	12	GO:0060446	branching involved in open tracheal system development	0.0160491
bank, W v. E	BP	454	0.00127058	2	19	GO:0006414	translational elongation	0.0161772
bank, W v. E	BP	-170	0.00130285	2	144	GO:0002682	regulation of immune system process	0.0165144
bank, W v. E	BP	-622	0.00130877	2	10	GO:0046716	muscle cell cellular homeostasis	0.016516
bank, W v. E	BP	-302	0.00132476	3	43	GO:0008582;GO:0051963;GO:1904396	regulation of synapse assembly	0.0166441
bank, W v. E	BP	-620	0.00136791	6	10	GO:0097755	positive regulation of blood vessel diameter	0.0171109
bank, W v. E	BP	-490	0.0013975	3	16	GO:0043277	apoptotic cell clearance	0.0174047
bank, W v. E	BP	170	0.00140986	3	141	GO:0016071	mRNA metabolic process	0.0174822
bank, W v. E	BP	690	0.00143454	2	8	GO:0000460	maturation of 5.8S rRNA	0.0175644
bank, W v. E	BP	281	0.001447	4	49	GO:0006839	mitochondrial transport	0.0175644
bank, W v. E	BP	-226	0.00144212	3	77	GO:0035220	wing disc development	0.0175644
bank, W v. E	BP	-737	0.00144728	4	7	GO:0042136	neurotransmitter biosynthetic process	0.0175644
bank, W v. E	BP	474	0.00143462	5	17	GO:1990542	mitochondrial transmembrane transport	0.0175644
bank, W v. E	BP	563	0.00146005	2	12	GO:0006301;GO:0019985;GO:0070987	postreplication repair	0.0176444
bank, W v. E	BP	-587	0.00149049	2	11	GO:0030239;GO:0045214	myofibril assembly	0.0179362
bank, W v. E	BP	613	0.00156042	2	10	GO:0042769	DNA damage response, detection of DNA damage	0.0186989
bank, W v. E	BP	238	0.00158152	2	68	GO:0090305	nucleic acid phosphodiester bond hydrolysis	0.0188723
bank, W v. E	BP	-156	0.00158816	2	165	GO:0001654;GO:0007423	sensory organ development	0.0188726
bank, W v. E	BP	-682	0.00162505	3	8	GO:0045745	positive regulation of G protein-coupled receptor signaling pathway	0.0192309
bank, W v. E	BP	-861	0.00165255	2	5	GO:0006940	regulation of smooth muscle contraction	0.0194755
bank, W v. E	BP	609	0.00166503	2	10	GO:0007007	inner mitochondrial membrane organization	0.0195418
bank, W v. E	BP	-411	0.00168019	2	22	GO:0007631	feeding behavior	0.0196389
bank, W v. E	BP	-199	0.00171547	3	97	GO:0010035	response to inorganic substance	0.0199695
bank, W v. E	BP	198	0.00172558	3	98	GO:0006412;GO:0043043	peptide biosynthetic process	0.0200055
bank, W v. E	BP	-496	0.00174836	2	15	GO:0008333	endosome to lysosome transport	0.0201159
bank, W v. E	BP	-288	0.00174921	2	45	GO:0046942;GO:0015849	carboxylic acid transport	0.0201159
bank, W v. E	BP	-148	0.0017743	2	183	GO:0006082;GO:0019752;GO:0043436	organic acid metabolic process	0.0202335
bank, W v. E	BP	-419	0.00177023	2	21	GO:0045773;GO:0050772	positive regulation of axonogenesis	0.0202335
bank, W v. E	BP	-384	0.00178072	4	25	GO:1903034	regulation of response to wounding	0.0202335
bank, W v. E	BP	-172	0.00185908	3	130	GO:0010975;GO:0045664	regulation of neuron differentiation	0.0210328
bank, W v. E	BP	-375	0.00186581	3	26	GO:0072329	monocarboxylic acid catabolic process	0.0210328
bank, W v. E	BP	-425	0.00197184	6	20	GO:0051489	regulation of filopodium assembly	0.0221404
bank, W v. E	BP	-304	0.0020987	5	39	GO:0008593	regulation of Notch signaling pathway	0.0234725
bank, W v. E	BP	-544	0.00210707	3	12	GO:0061515	myeloid cell development	0.023474
bank, W v. E	BP	-393	0.00214527	2	23	GO:0035296	regulation of tube diameter	0.0238067
bank, W v. E	BP	-142	0.00216739	2	192	GO:0048646	anatomical structure formation involved in morphogenesis	0.0239589
bank, W v. E	BP	-443	0.00218088	3	18	GO:0030510	regulation of BMP signaling pathway	0.0239873
bank, W v. E	BP	-521	0.00218678	3	13	GO:0035195	gene silencing by miRNA	0.0239873
bank, W v. E	BP	-765	0.00220576	5	6	GO:0030260;GO:0044409;GO:0051806;GO:0051828;GO:0046718	entry into host cell	0.0241028
bank, W v. E	BP	-520	0.00222367	2	13	GO:0051928	positive regulation of calcium ion transport	0.0242058
bank, W v. E	BP	-338	0.00223713	2	31	GO:2000377	regulation of reactive oxygen species metabolic process	0.0242596
bank, W v. E	BP	147	0.00225971	2	175	GO:0007017	microtubule-based process	0.0244118
bank, W v. E	BP	-326	0.00233251	4	33	GO:0061025	membrane fusion	0.0251031
bank, W v. E	BP	-263	0.00235926	5	51	GO:0006631	fatty acid metabolic process	0.0252891
bank, W v. E	BP	-266	0.00236753	2	50	GO:0034762	regulation of transmembrane transport	0.0252891
bank, W v. E	BP	265	0.00240556	2	50	GO:0007088;GO:0051783	regulation of nuclear division	0.0253712
bank, W v. E	BP	-243	0.00238554	2	60	GO:0008361	regulation of cell size	0.0253712
bank, W v. E	BP	-417	0.0024108	2	20	GO:0042335	cuticle development	0.0253712
bank, W v. E	BP	-397	0.00240554	3	22	GO:0071219;GO:0071222	cellular response to molecule of bacterial origin	0.0253712
bank, W v. E	BP	701	0.00243441	4	7	GO:0000712	resolution of meiotic recombination intermediates	0.025401
bank, W v. E	BP	416	0.00244035	2	20	GO:0009451	RNA modification	0.025401
bank, W v. E	BP	159	0.00242958	2	145	GO:0010564	regulation of cell cycle process	0.025401
bank, W v. E	BP	-307	0.00247605	8	37	GO:0055076;GO:0046916	transition metal ion homeostasis	0.0256789
bank, W v. E	BP	-585	0.00253198	3	10	GO:0050852	T cell receptor signaling pathway	0.0261637
bank, W v. E	BP	-152	0.00256791	4	158	GO:0006811	ion transport	0.0264195
bank, W v. E	BP	-386	0.00258766	2	23	GO:0007032	endosome organization	0.0264195
bank, W v. E	BP	-280	0.00259378	4	44	GO:0010959	regulation of metal ion transport	0.0264195
bank, W v. E	BP	-199	0.00259329	2	89	GO:0050778;GO:0002684	positive regulation of immune system process	0.0264195
bank, W v. E	BP	-344	0.00262391	2	29	GO:0045807	positive regulation of endocytosis	0.0266313
bank, W v. E	BP	-337	0.00267021	6	30	GO:0032006	regulation of TOR signaling	0.0270051
bank, W v. E	BP	-393	0.00269293	2	22	GO:0014902	myotube differentiation	0.0271386
bank, W v. E	BP	-491	0.00273056	3	14	GO:0060135	maternal process involved in female pregnancy	0.027421
bank, W v. E	BP	-150	0.00275093	2	160	GO:0014070	response to organic cyclic compound	0.0275286
bank, W v. E	BP	-182	0.00278002	3	106	GO:0009636	response to toxic substance	0.0277224
bank, W v. E	BP	-311	0.00279302	4	35	GO:0007431;GO:0035272	exocrine system development	0.0277425
bank, W v. E	BP	410	0.00280149	3	20	GO:0032204	regulation of telomere maintenance	0.0277425
bank, W v. E	BP	-325	0.00283545	3	32	GO:0010632	regulation of epithelial cell migration	0.0277894
bank, W v. E	BP	-507	0.00283092	4	13	GO:0032418	lysosome localization	0.0277894
bank, W v. E	BP	-157	0.00281942	2	145	GO:0061024	membrane organization	0.0277894
bank, W v. E	BP	-381	0.0029056	3	23	GO:0001704;GO:0001707;GO:0048332	formation of primary germ layer	0.0280594
bank, W v. E	BP	-456	0.00291219	2	16	GO:0019395;GO:0034440;GO:0006635	fatty acid oxidation	0.0280594
bank, W v. E	BP	-744	0.0028945	4	6	GO:0042053;GO:0042069	regulation of dopamine metabolic process	0.0280594
bank, W v. E	BP	-144	0.00290501	3	173	GO:0042493	response to drug	0.0280594
bank, W v. E	BP	-443	0.00288308	2	17	GO:0070206;GO:0070207	protein trimerization	0.0280594
bank, W v. E	BP	-575	0.00299869	2	10	GO:0032509;GO:0071985	endosome transport via multivesicular body sorting pathway	0.0287955
bank, W v. E	BP	-441	0.00301714	2	17	GO:0008586	imaginal disc-derived wing vein morphogenesis	0.0288755
bank, W v. E	BP	350	0.00306833	2	27	GO:0000086;GO:0044839	G2/M transition of mitotic cell cycle	0.0292671
bank, W v. E	BP	-226	0.0031141	3	66	GO:0030155	regulation of cell adhesion	0.0294086
bank, W v. E	BP	428	0.00311322	5	18	GO:0032543;GO:0070125;GO:0006415;GO:0070126	mitochondrial translation	0.0294086
bank, W v. E	BP	-148	0.00309961	2	161	GO:0050877	nervous system process	0.0294086
bank, W v. E	BP	-683	0.00317249	2	7	GO:0032642;GO:0032722	regulation of chemokine production	0.0298612
bank, W v. E	BP	-206	0.0032739	2	79	GO:0051259	protein complex oligomerization	0.0307144
bank, W v. E	BP	-204	0.00335665	2	80	GO:0032787	monocarboxylic acid metabolic process	0.0313874
bank, W v. E	BP	-324	0.00341987	2	31	GO:0003012;GO:0006936	muscle system process	0.0317022
bank, W v. E	BP	-732	0.00340559	2	6	GO:0007189	adenylate cyclase-activating G protein-coupled receptor signaling pathway	0.0317022
bank, W v. E	BP	540	0.0034344	2	11	GO:0032206	positive regulation of telomere maintenance	0.0317022
bank, W v. E	BP	-479	0.00343478	6	14	GO:0061041	regulation of wound healing	0.0317022
bank, W v. E	BP	-187	0.00346624	4	96	GO:0050776	regulation of immune response	0.0318894
bank, W v. E	BP	-272	0.00353215	5	44	GO:0006869;GO:0010876	lipid localization	0.0323913
bank, W v. E	BP	-515	0.00358909	3	12	GO:0040003	chitin-based cuticle development	0.032808
bank, W v. E	BP	350	0.00369653	3	26	GO:0006275	regulation of DNA replication	0.0335325
bank, W v. E	BP	-476	0.00368498	3	14	GO:0030595	leukocyte chemotaxis	0.0335325
bank, W v. E	BP	-671	0.00372047	2	7	GO:0032570	response to progesterone	0.0335325
bank, W v. E	BP	-350	0.00372714	2	26	GO:0034764	positive regulation of transmembrane transport	0.0335325
bank, W v. E	BP	-475	0.00371089	5	14	GO:0046717	acid secretion	0.0335325
bank, W v. E	BP	-170	0.00377602	3	115	GO:0032101	regulation of response to external stimulus	0.0338651
bank, W v. E	BP	-176	0.00378786	4	107	GO:0044089	positive regulation of cellular component biogenesis	0.0338651
bank, W v. E	BP	-407	0.0038472	2	19	GO:0001952	regulation of cell-matrix adhesion	0.0341814
bank, W v. E	BP	-349	0.003844	2	26	GO:0051924	regulation of calcium ion transport	0.0341814
bank, W v. E	BP	325	0.003863	2	30	GO:0070192	chromosome organization involved in meiotic cell cycle	0.0342152
bank, W v. E	BP	-269	0.00390472	4	44	GO:0048545	response to steroid hormone	0.0344775
bank, W v. E	BP	-456	0.00395356	2	15	GO:0006941;GO:0060048	striated muscle contraction	0.0348011
bank, W v. E	BP	-267	0.00408792	3	44	GO:0009612	response to mechanical stimulus	0.0358731
bank, W v. E	BP	-717	0.00412664	2	6	GO:0001935	endothelial cell proliferation	0.0359883
bank, W v. E	BP	-470	0.00414574	3	14	GO:0006835	dicarboxylic acid transport	0.0359883
bank, W v. E	BP	-556	0.00412737	5	10	GO:0007266	Rho protein signal transduction	0.0359883
bank, W v. E	BP	620	0.00415152	2	8	GO:0045003	double-strand break repair via synthesis-dependent strand annealing	0.0359883
bank, W v. E	BP	-317	0.00416751	2	31	GO:1905952	regulation of lipid localization	0.0360174
bank, W v. E	BP	383	0.00422265	5	21	GO:0008033	tRNA processing	0.0363837
bank, W v. E	BP	-221	0.00432932	2	64	GO:0005975	carbohydrate metabolic process	0.0370788
bank, W v. E	BP	-174	0.00432532	2	106	GO:0007444	imaginal disc development	0.0370788
bank, W v. E	BP	-357	0.00444826	6	24	GO:0050679	positive regulation of epithelial cell proliferation	0.0379833
bank, W v. E	BP	-381	0.0044881	2	21	GO:0006855	drug transmembrane transport	0.0382092
bank, W v. E	BP	-292	0.00450755	9	36	GO:0051480	regulation of cytosolic calcium ion concentration	0.0382605
bank, W v. E	BP	-614	0.00454378	5	8	GO:0030593;GO:0071621	neutrophil chemotaxis	0.0384536
bank, W v. E	BP	-410	0.00459556	2	18	GO:0003015;GO:0060047	heart process	0.0387767
bank, W v. E	BP	-549	0.00462286	3	10	GO:0007354;GO:0007362;GO:0008293	torso signaling pathway	0.038892
bank, W v. E	BP	-270	0.00464475	2	42	GO:0016042;GO:0044242	lipid catabolic process	0.0389612
bank, W v. E	BP	398	0.00472831	2	19	GO:0006119	oxidative phosphorylation	0.039201
bank, W v. E	BP	-257	0.00471682	2	46	GO:0032103	positive regulation of response to external stimulus	0.039201
bank, W v. E	BP	272	0.00472689	3	41	GO:0051054	positive regulation of DNA metabolic process	0.039201
bank, W v. E	BP	-447	0.0047185	2	15	GO:1903432	regulation of TORC1 signaling	0.039201
bank, W v. E	BP	-499	0.00475258	3	12	GO:0031623	receptor internalization	0.039288
bank, W v. E	BP	408	0.00479147	2	18	GO:0034502	protein localization to chromosome	0.039495
bank, W v. E	BP	-771	0.00485216	2	5	GO:0032222	regulation of synaptic transmission, cholinergic	0.03988
bank, W v. E	BP	-187	0.00487017	2	88	GO:0002164	larval development	0.039913
bank, W v. E	BP	445	0.00492227	2	15	GO:0051785	positive regulation of nuclear division	0.0402244
bank, W v. E	BP	-606	0.00509606	2	8	GO:0010884	positive regulation of lipid storage	0.0415256
bank, W v. E	BP	-766	0.00513616	2	5	GO:0045572	positive regulation of imaginal disc growth	0.0416146
bank, W v. E	BP	-606	0.00512819	3	8	GO:2000379;GO:0045429;GO:1903428;GO:1904407	positive regulation of reactive oxygen species metabolic process	0.0416146
bank, W v. E	BP	-325	0.00515814	2	28	GO:0008016;GO:1903522	regulation of blood circulation	0.0416346
bank, W v. E	BP	-699	0.00516783	4	6	GO:0006911	phagocytosis, engulfment	0.0416346
bank, W v. E	BP	-646	0.00519533	3	7	GO:0030834;GO:0030835	regulation of actin filament depolymerization	0.0417382
bank, W v. E	BP	-493	0.0052989	2	12	GO:0048753;GO:0033059;GO:0032438	cellular pigmentation	0.0424021
bank, W v. E	BP	763	0.00530769	3	5	GO:0000466	maturation of 5.8S rRNA from tricistronic rRNA transcript (SSU-rRNA, 5.8S rRNA, LSU-rRNA)	0.0424021
bank, W v. E	BP	-392	0.00536523	5	19	GO:0046622	positive regulation of organ growth	0.042742
bank, W v. E	BP	329	0.00545802	2	27	GO:0030490;GO:0042274	ribosomal small subunit biogenesis	0.0433601
bank, W v. E	BP	323	0.00549057	2	28	GO:1901992;GO:1901989	positive regulation of cell cycle phase transition	0.0434975
bank, W v. E	BP	-759	0.00552159	3	5	GO:0090314	positive regulation of protein targeting to membrane	0.0435016
bank, W v. E	BP	274	0.00551366	2	39	GO:1902850	microtubule cytoskeleton organization involved in mitosis	0.0435016
bank, W v. E	BP	-381	0.00555342	5	20	GO:0015850	organic hydroxy compound transport	0.0436318
bank, W v. E	BP	641	0.00559171	3	7	GO:0045292	mRNA cis splicing, via spliceosome	0.043812
bank, W v. E	BP	-193	0.0056106	2	80	GO:0048469;GO:0021700	developmental maturation	0.0438395
bank, W v. E	BP	223	0.00574709	3	59	GO:0090068	positive regulation of cell cycle process	0.0447833
bank, W v. E	BP	-688	0.00588915	4	6	GO:0046189;GO:0006584;GO:0009712	phenol-containing compound biosynthetic process	0.0456036
bank, W v. E	BP	-533	0.00589434	4	10	GO:0072348	sulfur compound transport	0.0456036
bank, W v. E	BP	262	0.00590033	7	42	GO:2001252	positive regulation of chromosome organization	0.0456036
bank, W v. E	BP	-282	0.0059541	3	36	GO:0110053	regulation of actin filament organization	0.0458949
bank, W v. E	BP	-295	0.0059846	2	33	GO:0010770	positive regulation of cell morphogenesis involved in differentiation	0.0460056
bank, W v. E	BP	-635	0.00608372	2	7	GO:0044062	regulation of excretion	0.0466418
bank, W v. E	BP	-506	0.00610925	2	11	GO:0051602	response to electrical stimulus	0.046712
bank, W v. E	BP	-632	0.00631135	6	7	GO:0010591;GO:1902743	regulation of lamellipodium organization	0.0480954
bank, W v. E	BP	-384	0.00632391	2	19	GO:0046928;GO:0051588	regulation of neurotransmitter transport	0.0480954
bank, W v. E	BP	-128	0.00635147	2	187	GO:0032880	regulation of protein localization	0.0481766
bank, W v. E	BP	-210	0.006369	3	65	GO:0098542	defense response to other organism	0.0481814
bank, W v. E	BP	-148	0.00638859	2	135	GO:0007568	aging	0.0482017
bank, W v. E	BP	188	0.00649812	2	81	GO:0045787	positive regulation of cell cycle	0.0488988
bank, W v. E	BP	-461	0.0066358	5	13	GO:0006625;GO:0043574;GO:0072663;GO:0072662;GO:0007031	peroxisome organization	0.0494133
bank, W v. E	BP	-195	0.00663276	2	75	GO:0008340;GO:0010259	multicellular organism aging	0.0494133
bank, W v. E	BP	-364	0.00661089	2	21	GO:0042133	neurotransmitter metabolic process	0.0494133
bank, W v. E	BP	-743	0.00658723	3	5	GO:0048169	regulation of long-term neuronal synaptic plasticity	0.0494133
bank, W v. E	BP	-525	0.00668068	5	10	GO:0007193	adenylate cyclase-inhibiting G protein-coupled receptor signaling pathway	0.0495772
bank, W v. E	BP	-340	0.00669258	2	24	GO:0055072;GO:0006879	iron ion homeostasis	0.0495772
bank, W v. E	BP	-479	0.00674081	4	12	GO:0050885	neuromuscular process controlling balance	0.0496765
bank, W v. E	BP	-461	0.00673222	3	13	GO:1905954	positive regulation of lipid localization	0.0496765
bank, W v. E	CC	294	2.0293e-15	2	212	GO:0005694;GO:0044427	chromosome	8.48246e-13
bank, W v. E	CC	-292	1.13833e-14	3	203	GO:0044433	cytoplasmic vesicle part	2.37911e-12
bank, W v. E	CC	-303	2.43765e-12	2	150	GO:0005768	endosome	3.39646e-10
bank, W v. E	CC	-309	5.59545e-11	4	124	GO:0000323;GO:0005773;GO:0005764	vacuole	5.84725e-09
bank, W v. E	CC	-280	1.93774e-10	2	144	GO:0005887;GO:0031226	intrinsic component of plasma membrane	1.61995e-08
bank, W v. E	CC	-258	3.79875e-10	2	166	GO:0098590	plasma membrane region	2.64646e-08
bank, W v. E	CC	-280	4.86648e-10	1	137	GO:0044421	extracellular region part	2.90599e-08
bank, W v. E	CC	448	9.7477e-10	3	49	GO:0000793	condensed chromosome	4.32056e-08
bank, W v. E	CC	-229	9.98545e-10	1	206	GO:0005576	extracellular region	4.32056e-08
bank, W v. E	CC	-321	1.06865e-09	2	98	GO:0005615	extracellular space	4.32056e-08
bank, W v. E	CC	-330	1.13699e-09	2	92	GO:0012506;GO:0030659	vesicle membrane	4.32056e-08
bank, W v. E	CC	355	4.40496e-09	4	73	GO:0098687	chromosomal region	1.5344e-07
bank, W v. E	CC	295	5.94284e-09	4	106	GO:0000228;GO:0044454	nuclear chromosome	1.91085e-07
bank, W v. E	CC	-342	1.54132e-08	3	73	GO:0010008;GO:0044440	endosomal part	4.29515e-07
bank, W v. E	CC	-310	1.44661e-08	2	90	GO:0044437	vacuolar part	4.29515e-07
bank, W v. E	CC	209	1.71219e-08	2	211	GO:1990904	ribonucleoprotein complex	4.47311e-07
bank, W v. E	CC	-246	8.97863e-08	2	131	GO:0099503;GO:0030141	secretory vesicle	2.20769e-06
bank, W v. E	CC	-232	2.47259e-07	1	137	GO:0044456;GO:0045202	synapse	5.7419e-06
bank, W v. E	CC	201	5.02235e-07	2	179	GO:0005730	nucleolus	1.04967e-05
bank, W v. E	CC	-320	4.79159e-07	2	66	GO:0005769	early endosome	1.04967e-05
bank, W v. E	CC	-410	5.81065e-07	3	39	GO:0030667	secretory granule membrane	1.1566e-05
bank, W v. E	CC	375	1.62627e-06	2	43	GO:0098798	mitochondrial protein complex	3.08992e-05
bank, W v. E	CC	-357	1.84561e-06	2	47	GO:0005770	late endosome	3.3542e-05
bank, W v. E	CC	-179	9.61947e-06	3	174	GO:0036477	somatodendritic compartment	0.000149009
bank, W v. E	CC	-493	9.1291e-06	4	21	GO:0042581	specific granule	0.000149009
bank, W v. E	CC	-297	9.62501e-06	2	59	GO:0098794	postsynapse	0.000149009
bank, W v. E	CC	-276	1.00681e-05	2	68	GO:0031253	cell projection membrane	0.000150303
bank, W v. E	CC	-258	1.32842e-05	2	76	GO:0009986	cell surface	0.000191476
bank, W v. E	CC	-341	2.05634e-05	4	41	GO:0005775	vacuolar lumen	0.000286516
bank, W v. E	CC	-311	2.26575e-05	4	49	GO:0045121;GO:0098857;GO:0098589	membrane region	0.000305511
bank, W v. E	CC	426	2.92028e-05	2	25	GO:0000794	condensed nuclear chromosome	0.000381461
bank, W v. E	CC	-186	3.19418e-05	2	139	GO:0043025;GO:0044297	cell body	0.000404596
bank, W v. E	CC	-604	3.79135e-05	4	12	GO:0035579	specific granule membrane	0.00046188
bank, W v. E	CC	-238	3.86742e-05	2	80	GO:0098793	presynapse	0.00046188
bank, W v. E	CC	451	4.93785e-05	2	21	GO:0005657	replication fork	0.000573339
bank, W v. E	CC	-267	5.84764e-05	2	60	GO:0031252	cell leading edge	0.000660626
bank, W v. E	CC	-504	7.4073e-05	2	16	GO:0031902	late endosome membrane	0.000814803
bank, W v. E	CC	-183	8.28701e-05	2	128	GO:0030424	axon	0.000888198
bank, W v. E	CC	-254	9.22362e-05	2	63	GO:0030133	transport vesicle	0.000963868
bank, W v. E	CC	-275	9.93737e-05	3	53	GO:0005774	vacuolar membrane	0.000966005
bank, W v. E	CC	-316	9.58475e-05	2	40	GO:0097060	synaptic membrane	0.000966005
bank, W v. E	CC	455	9.7312e-05	2	19	GO:0000777;GO:0000779	condensed chromosome, centromeric region	0.000966005
bank, W v. E	CC	-355	0.000109707	3	31	GO:0005766;GO:0035578;GO:0042582	primary lysosome	0.00104221
bank, W v. E	CC	-315	0.000119566	3	39	GO:0005765;GO:0098852	lytic vacuole membrane	0.00111064
bank, W v. E	CC	-207	0.000153353	2	90	GO:0045177	apical part of cell	0.00139351
bank, W v. E	CC	-409	0.000166127	2	22	GO:0031526	brush border membrane	0.00147747
bank, W v. E	CC	-226	0.000174681	2	74	GO:0098552	side of membrane	0.00152118
bank, W v. E	CC	-447	0.000193706	3	18	GO:0031234	extrinsic component of cytoplasmic side of plasma membrane	0.00159828
bank, W v. E	CC	-447	0.000194246	2	18	GO:0031594	neuromuscular junction	0.00159828
bank, W v. E	CC	-366	0.000195006	2	27	GO:0043197;GO:0044309	dendritic spine	0.00159828
bank, W v. E	CC	-249	0.000208266	2	59	GO:0019898	extrinsic component of membrane	0.00167414
bank, W v. E	CC	-200	0.000228918	1	92	GO:0030054	cell junction	0.00180543
bank, W v. E	CC	823	0.000281274	3	5	GO:0005753;GO:0045259	mitochondrial proton-transporting ATP synthase complex	0.00217727
bank, W v. E	CC	423	0.000292204	2	19	GO:0098800	inner mitochondrial membrane protein complex	0.00222075
bank, W v. E	CC	-373	0.000339891	2	24	GO:0043202	lysosomal lumen	0.00250154
bank, W v. E	CC	-157	0.00034112	2	145	GO:0044431;GO:0098791	Golgi apparatus part	0.00250154
bank, W v. E	CC	-251	0.000491037	2	51	GO:0005802	trans-Golgi network	0.00339207
bank, W v. E	CC	-325	0.000495016	2	30	GO:0019897	extrinsic component of plasma membrane	0.00339207
bank, W v. E	CC	-294	0.000471682	4	37	GO:0030139	endocytic vesicle	0.00339207
bank, W v. E	CC	387	0.000490855	5	21	GO:0000781	chromosome, telomeric region	0.00339207
bank, W v. E	CC	-170	0.000607605	2	111	GO:0030425;GO:0097447	dendrite	0.00409643
bank, W v. E	CC	330	0.000625134	2	28	GO:0005814;GO:0044450	microtubule organizing center part	0.00414772
bank, W v. E	CC	130	0.000642313	2	199	GO:0015630	microtubule cytoskeleton	0.00419511
bank, W v. E	CC	186	0.000741257	4	89	GO:0000785	chromatin	0.00476685
bank, W v. E	CC	257	0.000768675	3	45	GO:0005681	spliceosomal complex	0.00486827
bank, W v. E	CC	-219	0.000826464	3	62	GO:0016324	apical plasma membrane	0.0050526
bank, W v. E	CC	424	0.00084613	2	16	GO:0032993	protein-DNA complex	0.0050526
bank, W v. E	CC	-302	0.00083443	2	32	GO:0055037	recycling endosome	0.0050526
bank, W v. E	CC	322	0.000834663	5	28	GO:0071013	catalytic step 2 spliceosome	0.0050526
bank, W v. E	CC	-437	0.000875196	2	15	GO:0045335	phagocytic vesicle	0.00515256
bank, W v. E	CC	124	0.000937583	4	207	GO:0044451	nucleoplasm part	0.00544319
bank, W v. E	CC	160	0.00098618	3	116	GO:0005813;GO:0005815	microtubule organizing center	0.00557058
bank, W v. E	CC	-385	0.000981582	5	19	GO:0030666	endocytic vesicle membrane	0.00557058
bank, W v. E	CC	-625	0.00110859	2	7	GO:0070821	tertiary granule membrane	0.00617856
bank, W v. E	CC	-155	0.00116878	2	120	GO:0048471	perinuclear region of cytoplasm	0.0064283
bank, W v. E	CC	-368	0.00120792	2	20	GO:0042383	sarcolemma	0.00655727
bank, W v. E	CC	-279	0.00124864	2	35	GO:0031012	extracellular matrix	0.00669145
bank, W v. E	CC	730	0.001274	3	5	GO:0034451	centriolar satellite	0.0067409
bank, W v. E	CC	-213	0.00135512	2	60	GO:0015629	actin cytoskeleton	0.00708053
bank, W v. E	CC	-378	0.00162058	2	18	GO:0005901;GO:0044853	plasma membrane raft	0.00836302
bank, W v. E	CC	302	0.00170578	3	28	GO:0030684	preribosome	0.00869531
bank, W v. E	CC	176	0.00178087	4	85	GO:0005743;GO:0019866	organelle inner membrane	0.00896873
bank, W v. E	CC	596	0.00188123	2	7	GO:0046540;GO:0097526	spliceosomal tri-snRNP complex	0.00936137
bank, W v. E	CC	-261	0.00190516	4	37	GO:0008021;GO:0070382	exocytic vesicle	0.00936891
bank, W v. E	CC	-242	0.00198131	2	43	GO:0016323	basolateral plasma membrane	0.00951937
bank, W v. E	CC	-232	0.00196022	2	47	GO:0030135	coated vesicle	0.00951937
bank, W v. E	CC	326	0.00215196	4	23	GO:0005684	U2-type spliceosomal complex	0.0102218
bank, W v. E	CC	-230	0.00231504	3	46	GO:0005912;GO:0070161	adherens junction	0.0107922
bank, W v. E	CC	-323	0.00234949	2	23	GO:0030136	clathrin-coated vesicle	0.0107922
bank, W v. E	CC	-466	0.00234864	2	11	GO:0032589	neuron projection membrane	0.0107922
bank, W v. E	CC	626	0.0024985	4	6	GO:0005663	DNA replication factor C complex	0.0113519
bank, W v. E	CC	-263	0.0031418	2	33	GO:0005903	brush border	0.0138044
bank, W v. E	CC	499	0.00316836	3	9	GO:0072687	meiotic spindle	0.0138044
bank, W v. E	CC	337	0.00311063	2	20	GO:0097525;GO:0030532;GO:0120114	Sm-like protein family complex	0.0138044
bank, W v. E	CC	-223	0.00317038	2	46	GO:0098862	cluster of actin-based cell projections	0.0138044
bank, W v. E	CC	386	0.00329621	3	15	GO:0000313;GO:0005761	organellar ribosome	0.0140602
bank, W v. E	CC	278	0.0032964	3	29	GO:0005930;GO:0097014	axoneme	0.0140602
bank, W v. E	CC	-397	0.00345539	3	14	GO:0044439;GO:0044438	microbody part	0.0145894
bank, W v. E	CC	192	0.00368171	2	61	GO:0000790	nuclear chromatin	0.0150878
bank, W v. E	CC	200	0.00363266	2	56	GO:0005840;GO:0044391	ribosome	0.0150878
bank, W v. E	CC	238	0.00364703	2	39	GO:0005875	microtubule associated complex	0.0150878
bank, W v. E	CC	-394	0.00373917	2	14	GO:0030665	clathrin-coated vesicle membrane	0.0151745
bank, W v. E	CC	-591	0.00431969	2	6	GO:0031941	filamentous actin	0.0173618
bank, W v. E	CC	-228	0.00441503	3	41	GO:0043679;GO:0044306	neuron projection terminus	0.017576
bank, W v. E	CC	-545	0.00449442	3	7	GO:0005771	multivesicular body	0.0177233
bank, W v. E	CC	-289	0.00458886	3	25	GO:0042734	presynaptic membrane	0.0179266
bank, W v. E	CC	-287	0.00480485	3	25	GO:0031256	leading edge membrane	0.0185966
bank, W v. E	CC	501	0.00520113	5	8	GO:0000795;GO:0099086	synaptonemal structure	0.0199456
bank, W v. E	CC	235	0.00525348	4	37	GO:0044455	mitochondrial membrane part	0.0199632
bank, W v. E	CC	208	0.00534994	5	47	GO:0001650;GO:0044452	nucleolar part	0.0201466
bank, W v. E	CC	628	0.00559818	6	5	GO:0005682	U5 snRNP	0.0207083
bank, W v. E	CC	-277	0.00556923	2	26	GO:0045211	postsynaptic membrane	0.0207083
bank, W v. E	CC	-439	0.00623001	3	10	GO:0031091	platelet alpha granule	0.022517
bank, W v. E	CC	490	0.00624874	2	8	GO:0071007	U2-type catalytic step 2 spliceosome	0.022517
bank, W v. E	CC	360	0.00615617	5	15	GO:0071011	precatalytic spliceosome	0.022517
bank, W v. E	CC	523	0.00639715	2	7	GO:0005839;GO:0019773	proteasome core complex	0.0228548
bank, W v. E	CC	-346	0.00647215	3	16	GO:0070820	tertiary granule	0.0229268
bank, W v. E	CC	-220	0.00665618	2	40	GO:0098858	actin-based cell projection	0.0233805
bank, W v. E	CC	-193	0.00714705	2	51	GO:0005911	cell-cell junction	0.0248956
bank, W v. E	CC	-379	0.0072104	2	13	GO:0005884	actin filament	0.0249087
bank, W v. E	CC	-553	0.00749485	2	6	GO:0030315	T-tubule	0.0256791
bank, W v. E	CC	445	0.00852272	3	9	GO:0000803	sex chromosome	0.0280166
bank, W v. E	CC	-423	0.00837113	2	10	GO:0001725;GO:0042641;GO:0097517;GO:0032432	actomyosin	0.0280166
bank, W v. E	CC	-254	0.00833023	3	28	GO:0005788	endoplasmic reticulum lumen	0.0280166
bank, W v. E	CC	-201	0.00848963	3	45	GO:0009898;GO:0098562	cytoplasmic side of membrane	0.0280166
bank, W v. E	CC	-324	0.00860447	2	17	GO:0031901	early endosome membrane	0.0280166
bank, W v. E	CC	-299	0.00864627	2	20	GO:0045178	basal part of cell	0.0280166
bank, W v. E	CC	307	0.00851464	3	19	GO:1904949;GO:0070603	ATPase complex	0.0280166
bank, W v. E	CC	593	0.00888503	3	5	GO:0005685	U1 snRNP	0.0285688
bank, W v. E	CC	-313	0.00897302	2	18	GO:0005902	microvillus	0.0286315
bank, W v. E	CC	500	0.00905549	2	7	GO:0000780	condensed nuclear chromosome, centromeric region	0.0286757
bank, W v. E	CC	439	0.00941464	6	9	GO:0005686	U2 snRNP	0.0295889
bank, W v. E	CC	395	0.0098748	5	11	GO:0000315;GO:0005762	mitochondrial large ribosomal subunit	0.0303505
bank, W v. E	CC	-254	0.00976946	2	27	GO:0009897	external side of plasma membrane	0.0303505
bank, W v. E	CC	-253	0.00981842	2	27	GO:0043195	terminal bouton	0.0303505
bank, W v. E	CC	378	0.0099762	2	12	GO:0000784	nuclear chromosome, telomeric region	0.0304383
bank, W v. E	CC	-147	0.0101484	2	82	GO:0033267;GO:0150034	axon part	0.0307395
bank, W v. E	CC	262	0.0102798	2	25	GO:0000123;GO:0031248;GO:1902493	protein acetyltransferase complex	0.0307482
bank, W v. E	CC	-336	0.010421	2	15	GO:0005604;GO:0062023	collagen-containing extracellular matrix	0.0307482
bank, W v. E	CC	-361	0.0104456	2	13	GO:0031430;GO:0031672	A band	0.0307482
bank, W v. E	CC	392	0.0104264	2	11	GO:0097346;GO:0031011;GO:0033202	INO80-type complex	0.0307482
bank, W v. E	CC	490	0.010609	3	7	GO:0005721	pericentric heterochromatin	0.0310109
bank, W v. E	CC	-254	0.0110789	2	26	GO:0043230;GO:0070062;GO:1903561	extracellular organelle	0.0321596
bank, W v. E	CC	-132	0.0115838	3	100	GO:0000139	Golgi membrane	0.0333934
bank, W v. E	CC	-242	0.0121307	3	28	GO:0030658	transport vesicle membrane	0.0347305
bank, W v. E	CC	-234	0.0133503	2	29	GO:0030027	lamellipodium	0.037962
bank, W v. E	CC	-209	0.0140025	2	36	GO:0014069;GO:0099572;GO:0032279;GO:0098984	postsynaptic specialization	0.0392821
bank, W v. E	CC	471	0.0139992	3	7	GO:0015030	Cajal body	0.0392821
bank, W v. E	CC	-260	0.0143761	3	23	GO:0030175	filopodium	0.0400615
bank, W v. E	CC	373	0.014747	2	11	GO:0005705	polytene chromosome interband	0.0407127
bank, W v. E	CC	-244	0.0148046	4	26	GO:0005777;GO:0042579	peroxisome	0.0407127
bank, W v. E	CC	-503	0.0150832	4	6	GO:0005782;GO:0031907	peroxisomal matrix	0.0412078
bank, W v. E	CC	546	0.0159224	2	5	GO:0036156	inner dynein arm	0.0432181
bank, W v. E	CC	-324	0.0170285	2	14	GO:0005905	clathrin-coated pit	0.045922
bank, W v. E	CC	540	0.017243	2	5	GO:0001673	male germ cell nucleus	0.0462025
bank, W v. E	CC	-400	0.0179103	3	9	GO:0036452	ESCRT complex	0.0476849
bank, W v. E	CC	195	0.0187677	5	38	GO:0000428;GO:0030880;GO:0016591;GO:0055029	RNA polymerase complex	0.0496512
bank, W v. E	MF	265	7.47213e-07	2	98	GO:0042623;GO:0016887	ATPase activity	0.000363145
bank, W v. E	MF	-298	5.93907e-06	2	64	GO:0004888	transmembrane signaling receptor activity	0.00096213
bank, W v. E	MF	322	5.26934e-06	2	55	GO:0140097	catalytic activity, acting on DNA	0.00096213
bank, W v. E	MF	-240	9.71821e-06	2	96	GO:0038023;GO:0060089	molecular transducer activity	0.00118076
bank, W v. E	MF	-325	1.99717e-05	2	47	GO:0003779	actin binding	0.00178036
bank, W v. E	MF	385	2.19798e-05	2	33	GO:0004386;GO:0008026;GO:0070035	helicase activity	0.00178036
bank, W v. E	MF	-171	3.28667e-05	3	175	GO:0005102	signaling receptor binding	0.00228189
bank, W v. E	MF	418	5.91308e-05	2	25	GO:0008094	DNA-dependent ATPase activity	0.0035922
bank, W v. E	MF	-433	0.000189839	2	20	GO:0004252;GO:0008236;GO:0017171	serine-type peptidase activity	0.00904338
bank, W v. E	MF	-365	0.000204686	3	28	GO:0004930	G protein-coupled receptor activity	0.00904338
bank, W v. E	MF	-215	0.000175743	2	85	GO:0008289;GO:0005543	lipid binding	0.00904338
bank, W v. E	MF	-410	0.000300384	3	21	GO:0051015	actin filament binding	0.0121655
bank, W v. E	MF	206	0.000421409	2	82	GO:0140098	catalytic activity, acting on RNA	0.0157542
bank, W v. E	MF	-152	0.000527164	2	152	GO:0042803	protein homodimerization activity	0.0183001
bank, W v. E	MF	-313	0.000831737	2	31	GO:0001664	G protein-coupled receptor binding	0.0260734
bank, W v. E	MF	175	0.000912032	2	101	GO:0003682	chromatin binding	0.0260734
bank, W v. E	MF	-444	0.000911462	1	15	GO:0038024	cargo receptor activity	0.0260734
bank, W v. E	MF	-408	0.00163774	2	16	GO:0004601;GO:0016209;GO:0016684	antioxidant activity	0.044219
bank, W v. E	MF	242	0.00186835	2	45	GO:0003735	structural constituent of ribosome	0.0450695
bank, W v. E	MF	-318	0.00182836	2	26	GO:0022839;GO:0022836	gated channel activity	0.0450695
bank, W v. E	MF	-253	0.00194745	2	41	GO:0035091	phosphatidylinositol binding	0.0450695
species, fr v. of	BP	NA	NA	NA	NA	NA	NA	NA	No significant GO terms
species, fr v. of	CC	NA	NA	NA	NA	NA	NA	NA	No significant GO terms
species, fr v. of	MF	-385	9.05494e-05	2	28	GO:0016829	lyase activity	0.044007

## Sheet: S9-Sym_Field_LME_GO
#Symbiont GO terms with significant (padj<0.05) enrichment in comparisons between colony status (affected lesion (AL), affected healthy (AH), unaffected (U)), bank (east (E), west (W)), species (Orbicella franksi (FR), Orbicella faveolata (OF))												#GO terms with significant (padj<0.05) enrichment in comparisons between colony status in Orbicella faveolata
Pairwise Comparison	GO hierarchy	delta.rank	pval	level	nseqs	term	name	p.adj				Orbicella faveolata	Pairwise Comparison	GO hierarchy	delta.rank	pval	level	nseqs	term	name	p.adj
AH v. U	BP	NA	NA	NA	NA	NA	NA	NA	No significant GO terms				AH v. U	BP	NA	NA	NA	NA	NA	NA	NA	No significant GO terms
AH v. U	MF	NA	NA	NA	NA	NA	NA	NA	No significant GO terms				AH v. U	MF	NA	NA	NA	NA	NA	NA	NA	No significant GO terms
AH v. U	CC	NA	NA	NA	NA	NA	NA	NA	No significant GO terms				AH v. U	CC	NA	NA	NA	NA	NA	NA	NA	No significant GO terms
AL v. AH	BP	NA	NA	NA	NA	NA	NA	NA	No significant GO terms				AL v. AH	BP	NA	NA	NA	NA	NA	NA	NA	No significant GO terms
AL v. AH	MF	NA	NA	NA	NA	NA	NA	NA	No significant GO terms				AL v. AH	MF	NA	NA	NA	NA	NA	NA	NA	No significant GO terms
AL v. AH	CC	NA	NA	NA	NA	NA	NA	NA	No significant GO terms				AL v. AH	CC	391	0.000254193	2	51	GO:0044391	ribosomal subunit	0.0448304
													AL v. AH	CC	-221	0.000315707	2	162	GO:0044436;GO:0009535;GO:0055035;GO:0042651;GO:0034357;GO:0009579	thylakoid part	0.0448304
AL v. U	BP	NA	NA	NA	NA	NA	NA	NA	No significant GO terms				AL v. AH	CC	468	0.000494446	4	32	GO:0015934	large ribosomal subunit	0.0465554
AL v. U	MF	685	8.81479e-05	2	49	GO:0016168	chlorophyll binding	0.0416058					AL v. AH	CC	547	0.000718125	2	22	GO:0022625	cytosolic large ribosomal subunit	0.0465554
AL v. U	CC	NA	NA	NA	NA	NA	NA	NA	No significant GO terms				AL v. AH	CC	151	0.000819637	2	317	GO:1990904	ribonucleoprotein complex	0.0465554
bank, W v. E	BP	NA	NA	NA	NA	NA	NA	NA	No significant GO terms				AL v. U	BP	NA	NA	NA	NA	NA	NA	NA	No significant GO terms
bank, W v. E	MF	NA	NA	NA	NA	NA	NA	NA	No significant GO terms				AL v. U	MF	NA	NA	NA	NA	NA	NA	NA	No significant GO terms
bank, W v. E	CC	NA	NA	NA	NA	NA	NA	NA	No significant GO terms				AL v. U	CC	NA	NA	NA	NA	NA	NA	NA	No significant GO terms
species, fr v. of	BP	297	1.05771e-05	5	354	GO:0006396	RNA processing	0.00658858				#GO terms with significant (padj<0.1) enrichment in comparisons between colony status in Orbicella franksi
species, fr v. of	BP	355	1.04243e-05	2	241	GO:0006397;GO:0016071	mRNA metabolic process	0.00658858
species, fr v. of	BP	431	1.37357e-05	2	155	GO:0008380	RNA splicing	0.00658858				Orbicella franksi	Pairwise Comparison	GO hierarchy	delta.rank	pval	level	nseqs	term	name	p.adj
species, fr v. of	BP	-289	2.86837e-05	3	334	GO:0006629;GO:0044255	lipid metabolic process	0.010319					AH v. U	BP	NA	NA	NA	NA	NA	NA	NA	No significant GO terms
species, fr v. of	BP	-245	8.48767e-05	2	420	GO:0019752;GO:0043436;GO:0006082	organic acid metabolic process	0.0244275					AH v. U	MF	NA	NA	NA	NA	NA	NA	NA	No significant GO terms
species, fr v. of	BP	851	0.000126799	2	30	GO:0048870	cell motility	0.0304107					AH v. U	CC	NA	NA	NA	NA	NA	NA	NA	No significant GO terms
species, fr v. of	BP	-1533	0.00015105	4	9	GO:0019253;GO:0019685	reductive pentose-phosphate cycle	0.0310516
species, fr v. of	MF	270	6.49392e-06	5	464	GO:0017111;GO:0016462;GO:0016818;GO:0016817	pyrophosphatase activity	0.00306513					AL v. AH	BP	590	1.15868e-07	3	122	GO:0015979	photosynthesis	9.14893e-05
species, fr v. of	CC	284	4.62563e-05	5	123	GO:0005874;GO:0099513;GO:0099512;GO:0099081;GO:0099080	supramolecular fiber	0.0131368					AL v. AH	BP	471	6.13702e-06	3	140	GO:0006091	generation of precursor metabolites and energy	0.00294372
species, fr v. of	CC	-236	0.000121753	3	162	GO:0044436;GO:0009535;GO:0055035;GO:0042651;GO:0034357;GO:0009579	thylakoid part	0.0172889					AL v. AH	MF	841	1.50368e-06	2	49	GO:0016168	chlorophyll binding	0.000709738
													AL v. AH	CC	459	7.17308e-08	2	81	GO:0009523;GO:0009521	photosystem	2.03715e-05
													AL v. AH	CC	216	3.80712e-05	2	226	GO:0098796	membrane protein complex	0.00540611
													AL v. AH	CC	446	0.000248412	2	39	GO:0030076	light-harvesting complex	0.0216175
													AL v. AH	CC	221	0.000304472	2	162	GO:0044436;GO:0009535;GO:0055035;GO:0042651;GO:0034357;GO:0009579	thylakoid part	0.0216175
													AL v. AH	CC	-307	0.000856202	2	69	GO:0005694	chromosome	0.0426315
													AL v. AH	CC	794	0.000900665	4	10	GO:0098800	inner mitochondrial membrane protein complex	0.0426315
													AL v. U	BP	494	9.2667e-06	2	122	GO:0015979	photosynthesis	0.00666739
													AL v. U	MF	866	7.37223e-07	2	49	GO:0016168	chlorophyll binding	0.000347969
													AL v. U	CC	NA	NA	NA	NA	NA	NA	NA	No significant GO terms

## Sheet: S10 - Lab_hypoxia_host_GO
#GO terms with significant (padj<0.05) enrichment in comparisons between 3 unique genets of Orbicella faveolata exposed to control and hypoxia conditions under lab conditions
Pairwise Comparison	GO hierarchy	delta.rank	pval	level	nseqs	term	name	p.adj
hypoxia v. control	BP	679	4.25172e-08	5	33	GO:0002181	cytoplasmic translation	5.35453e-05
hypoxia v. control	BP	328	5.07378e-08	3	147	GO:0006935;GO:0042330	taxis	5.35453e-05
hypoxia v. control	BP	289	2.51476e-08	2	203	GO:0051674;GO:0016477;GO:0048870	localization of cell	5.35453e-05
hypoxia v. control	BP	290	4.34444e-07	3	163	GO:0006952	defense response	0.000343863
hypoxia v. control	BP	591	9.32733e-07	3	35	GO:0006613;GO:0006614;GO:0045047;GO:0072599;GO:0070972	protein localization to endoplasmic reticulum	0.000590607
hypoxia v. control	BP	534	2.21432e-06	6	40	GO:0006612	protein targeting to membrane	0.00116842
hypoxia v. control	BP	-242	3.24137e-06	2	202	GO:0006396	RNA processing	0.00146603
hypoxia v. control	BP	613	5.11898e-06	2	28	GO:0000184	nuclear-transcribed mRNA catabolic process, nonsense-mediated decay	0.00202584
hypoxia v. control	BP	327	9.62893e-06	2	95	GO:0009617	response to bacterium	0.00338724
hypoxia v. control	BP	396	1.32444e-05	3	62	GO:0045087	innate immune response	0.00419317
hypoxia v. control	BP	198	2.82929e-05	4	248	GO:0000902;GO:0032989	cellular component morphogenesis	0.00646121
hypoxia v. control	BP	271	2.85714e-05	2	126	GO:0007507	heart development	0.00646121
hypoxia v. control	BP	228	2.34743e-05	3	186	GO:0022603	regulation of anatomical structure morphogenesis	0.00646121
hypoxia v. control	BP	370	2.76535e-05	2	66	GO:0098609	cell-cell adhesion	0.00646121
hypoxia v. control	BP	-624	3.7942e-05	2	22	GO:0008033	tRNA processing	0.00722753
hypoxia v. control	BP	201	3.88086e-05	2	231	GO:0009792	embryo development ending in birth or egg hatching	0.00722753
hypoxia v. control	BP	202	3.86979e-05	2	229	GO:0048646	anatomical structure formation involved in morphogenesis	0.00722753
hypoxia v. control	BP	331	4.25421e-05	3	79	GO:0098542	defense response to other organism	0.00748269
hypoxia v. control	BP	245	5.10996e-05	2	145	GO:0009607;GO:0051707;GO:0043207	response to biotic stimulus	0.00851481
hypoxia v. control	BP	584	8.16222e-05	4	23	GO:0003341	cilium movement	0.0126347
hypoxia v. control	BP	929	8.38057e-05	4	9	GO:0050919	negative chemotaxis	0.0126347
hypoxia v. control	BP	204	9.09984e-05	2	200	GO:0071495	cellular response to endogenous stimulus	0.0130955
hypoxia v. control	BP	499	0.000122012	5	30	GO:0001578;GO:0035082	microtubule bundle formation	0.0167953
hypoxia v. control	BP	426	0.000132175	2	41	GO:0006413	translational initiation	0.0174362
hypoxia v. control	BP	283	0.000154714	3	93	GO:0007411;GO:0097485	neuron projection guidance	0.0195929
hypoxia v. control	BP	267	0.00016158	2	104	GO:0007155;GO:0022610	biological adhesion	0.0196755
hypoxia v. control	BP	-272	0.000189517	2	98	GO:0000375;GO:0008380;GO:0000377;GO:0000398;GO:0006397	mRNA processing	0.0217901
hypoxia v. control	BP	565	0.000192711	3	22	GO:0060326	cell chemotaxis	0.0217901
hypoxia v. control	BP	-498	0.000208941	2	28	GO:0006283;GO:0006289	nucleotide-excision repair	0.022783
hypoxia v. control	BP	200	0.000215884	2	186	GO:0006955	immune response	0.022783
hypoxia v. control	BP	469	0.000247019	2	31	GO:0030323;GO:0030324	respiratory tube development	0.0252278
hypoxia v. control	BP	-278	0.000265732	3	89	GO:0034470	ncRNA processing	0.0262908
hypoxia v. control	BP	316	0.000274543	4	68	GO:0003007	heart morphogenesis	0.0263395
hypoxia v. control	BP	293	0.000310268	3	78	GO:0071396	cellular response to lipid	0.0288914
hypoxia v. control	BP	374	0.000327746	4	47	GO:0002237;GO:0032496	response to molecule of bacterial origin	0.0292081
hypoxia v. control	BP	176	0.000341345	4	228	GO:0007417	central nervous system development	0.0292081
hypoxia v. control	BP	705	0.000336792	2	13	GO:0045138	nematode male tail tip morphogenesis	0.0292081
hypoxia v. control	BP	-654	0.000353578	2	15	GO:0006400	tRNA modification	0.0294586
hypoxia v. control	BP	216	0.000378754	4	144	GO:0033993	response to lipid	0.0307471
hypoxia v. control	BP	215	0.000389658	4	144	GO:0008284	positive regulation of cell population proliferation	0.0308414
hypoxia v. control	BP	183	0.000430898	5	201	GO:0000904;GO:0032990;GO:0048667;GO:0048812;GO:0120039;GO:0048858	cell morphogenesis involved in differentiation	0.0327806
hypoxia v. control	BP	220	0.000434866	2	135	GO:0007409;GO:0061564	axon development	0.0327806
hypoxia v. control	BP	-235	0.00045351	3	117	GO:0006281	DNA repair	0.033391
hypoxia v. control	BP	-494	0.000507142	2	25	GO:0009451	RNA modification	0.0364912
hypoxia v. control	BP	-407	0.000600486	3	36	GO:0006399	tRNA metabolic process	0.0404498
hypoxia v. control	BP	163	0.000600396	2	248	GO:0031175;GO:0048666	neuron development	0.0404498
hypoxia v. control	BP	533	0.000579314	3	21	GO:1901655	cellular response to ketone	0.0404498
hypoxia v. control	BP	191	0.000622921	4	173	GO:0072359	circulatory system development	0.0410869
hypoxia v. control	BP	454	0.000725457	2	28	GO:0033273	response to vitamin	0.0468734
hypoxia v. control	CC	506	1.66346e-07	2	36	GO:0022626	cytosolic ribosome	7.36914e-05
hypoxia v. control	CC	246	9.39744e-07	2	141	GO:0005929;GO:0044441	cilium	0.000208153
hypoxia v. control	CC	418	1.81985e-06	4	44	GO:0031514	motile cilium	0.000268731
hypoxia v. control	CC	683	1.94311e-05	2	13	GO:0022627	cytosolic small ribosomal subunit	0.00215199
hypoxia v. control	CC	436	3.7806e-05	3	30	GO:0005930;GO:0097014	axoneme	0.00334962
hypoxia v. control	CC	506	6.03981e-05	4	21	GO:0022625	cytosolic large ribosomal subunit	0.00417762
hypoxia v. control	CC	346	6.60121e-05	2	45	GO:0097223	sperm part	0.00417762
hypoxia v. control	CC	546	0.000246533	2	15	GO:0030286	dynein complex	0.0136517
hypoxia v. control	CC	-304	0.000336072	2	47	GO:0005681	spliceosomal complex	0.014888
hypoxia v. control	CC	654	0.000330893	2	10	GO:0030867	rough endoplasmic reticulum membrane	0.014888
hypoxia v. control	CC	-317	0.000406447	2	42	GO:0031461	cullin-RING ubiquitin ligase complex	0.0163687
hypoxia v. control	CC	315	0.00044703	2	42	GO:0032838	plasma membrane bounded cell projection cytoplasm	0.0165029
hypoxia v. control	CC	379	0.000539506	5	28	GO:0036126;GO:0097729	sperm flagellum	0.0183847
hypoxia v. control	CC	145	0.00107822	3	184	GO:0043025;GO:0044297	cell body	0.034118
hypoxia v. control	CC	-346	0.00154851	5	28	GO:0071013	catalytic step 2 spliceosome	0.0435707
hypoxia v. control	CC	181	0.00157366	4	106	GO:0099568	cytoplasmic region	0.0435707
hypoxia v. control	MF	399	5.1942e-07	3	60	GO:0001228;GO:0001216	DNA-binding transcription activator activity	0.000281526
hypoxia v. control	MF	345	8.75814e-06	2	63	GO:0000978;GO:0000987	proximal promoter sequence-specific DNA binding	0.00153607
hypoxia v. control	MF	588	6.18457e-06	3	22	GO:0000980;GO:0001158;GO:0035326	enhancer sequence-specific DNA binding	0.00153607
hypoxia v. control	MF	274	1.13363e-05	2	99	GO:0001012;GO:0000976;GO:1990837;GO:0000977	sequence-specific double-stranded DNA binding	0.00153607
hypoxia v. control	MF	369	5.42407e-05	2	45	GO:0003735	structural constituent of ribosome	0.0058797

[truncated: 2 more sheets: S11 - Field_LME_KOG, S12 - Lab_hypoxia_KOG]
